# Supplementary material for: Cocoa Polyphenols Modulate the Mouse Gut Microbiome in a Site-Specific Manner
Source: Nutrients. 2025 Sep 5;17(17):2876. doi: 10.3390/nu17172876 (PMC12430346; doi:10.3390/nu17172876)
Supplement: Supplementary file 1 [file nutrients-17-02876-s001.zip]

Archive with 4 entries (4 files):
- File S1. Normalized sequence counts.csv
- File S2. MaAsLin2 results.xlsx
- File S3. KEGG pathway enrichment analysis results.xlsx
- Hayden_Nutrients_supplementary material.pdf
