# Supplementary material for: Cocoa Polyphenols Modulate the Mouse Gut Microbiome in a Site-Specific Manner
Source: Nutrients. 2025 Sep 5;17(17):2876. doi: 10.3390/nu17172876 (PMC12430346; doi:10.3390/nu17172876)
Supplement: Supplementary file 1 [file nutrients-17-02876-s001.zip › File S1. Normalized sequence counts.csv]

	Q1	Q10	Q100	Q101	Q102	Q103	Q104	Q105	Q106	Q107	Q108	Q109	Q11	Q111	Q112	Q113	Q114	Q115	Q116	Q117	Q118	Q119	Q12	Q120	Q121	Q122	Q123	Q124	Q125	Q126	Q127	Q128	Q129	Q13	Q130	Q131	Q132	Q133	Q134	Q135	Q136	Q137	Q138	Q139	Q14	Q140	Q141	Q142	Q143
06feaef6afb0ca9f5abfd6df97e7e69c	265751.49595213	1430834.21330517	1897219.28898275	913410.770855333	802534.318901795	2096092.9250264	1084125.30799014	512143.611404435	2449841.60506864	2187609.99648011	517423.442449842	1525871.17212249	1576909.53889476	605420.626539951	2025695.17775431	1890179.51425554	306230.20063358	1457233.36853221	1909538.89475537	1851460.7532559	614220.344948962	2316085.88525167	418866.596268919	1518831.39739528	1112284.40689898	1011967.61703625	1640267.51143963	1268919.39457937	288630.763815558	1918338.61316438	535022.879267863	1163322.77367124	1284758.88771559	1302358.32453361	1268919.39457937	1154523.05526223	1114044.35058078	1260119.67617036	675818.373812038	1846180.92221049	2187609.99648011	918690.601900739	631819.781766983	739176.346356917	927490.32030975	675818.373812038	892291.446673706	591341.077085533	1107004.57585357
96bfbc02368608ac46fc343799f80b4b	102076.733544527	193593.80499824	2296726.50475185	7039.77472720873	1163322.77367124	2636395.63533967	191833.861316438	12319.6057726153	1314677.93030623	1724744.80816614	105596.620908131	397747.272087293	1223160.85885252	608940.513903555	973248.856036607	216473.072861668	689897.923266456	667018.655403027	1312917.98662443	2856388.59556494	438225.976768743	1576909.53889476	66877.8599084829	2027455.12143611	304470.256951778	462865.188313974	2831749.38401971	1527631.11580429	373108.060542063	256951.777543119	1670186.55403027	1330517.42344245	485744.456177402	1543470.60894051	2808870.11615628	14079.5494544175	223512.847588877	186554.030271031	1923618.44420979	1300598.38085181	1071805.70221753	139035.550862372	751495.952129532	366068.285814854	3241816.26187962	480464.625131996	3519.88736360436	228792.678634284	469904.963041183
cd11324280f8ec8e40c1994bbe920e44	596620.90813094	263991.552270327	135515.663498768	315029.919042591	473424.850404787	351988.736360436	1714185.14607533	3064061.9500176	1040126.71594509	228792.678634284	461105.244632172	432946.145723337	193593.80499824	4222104.89264343	239352.340725097	1173882.43576206	137275.60718057	1138683.56212601	529743.048222457	26399.1552270327	285110.876451954	286870.820133756	4030271.031327	628299.894403379	12319.6057726153	4963041.18268215	212953.185498064	204153.467089053	2759591.69306582	24639.2115452306	14079.5494544175	93277.0151355157	2375923.97043295	1476592.74903203	17599.4368180218	932770.151355157	2993664.20274551	2932066.17388244	149595.212953185	455825.413586765	696937.697993664	591341.077085533	61598.0288630764	1522351.28475889	767335.445265751	2087293.20661739	894051.390355509	3711721.2249208	17599.4368180218
2ebdf9cc8ba1d1ebd6399074aca39fe3	38718.760999648	200633.579725449	10559.6620908131	2173530.4470257	45758.5357268567	457585.357268567	8799.71840901091	1647307.28616684	285110.876451954	73917.6346356917	3211897.21928898	1972896.86730025	647659.274903203	35198.8736360436	1353396.69130588	1863780.35902851	709257.303766279	40478.7046814502	1490672.29848645	142555.438225977	80957.4093629004	1874340.02111932	359028.511087645	293910.594860964	2013375.5719817	133755.719816966	131995.776135164	33438.9299542415	422386.483632524	3357972.54487856	447025.695177754	2960225.27279127	54558.2541358677	126715.945089757	603660.682858148	121436.114044351	98556.8461809222	1187961.98521647	142555.438225977	1013727.56071806	482224.568813798	3409010.91165083	52798.3104540655	2634635.69165787	327349.524815206	8799.71840901091	109116.508271735	1483632.52375924	12319.6057726153
999c46b25c4d6d7ca9a3bb91b68ea967	15839.4931362196	3373812.03801478	124956.001407955	2011615.62829989	434706.089405139	1207321.3657163	168954.593453009	87997.1840901091	45758.5357268567	1418514.60753256	96796.90249912	68637.8035902851	929250.263991552	107356.564589933	388947.553678282	156634.987680394	4575853.57268567	147835.269271383	177754.31186202	2203449.48961633	274551.21436114	299190.425906371	274551.21436114	216473.072861668	79197.4656810982	109116.508271735	1126363.9563534	133755.719816966	7039.77472720873	146075.325589581	1145723.33685322	1080605.42062654	207673.354452658	209433.29813446	1800422.38648363	659978.880675818	103836.677226329	100316.789862724	1233720.52094333	408306.934178106	51038.3667722633	98556.8461809222	102076.733544527	241112.284406899	802534.318901795	288630.763815558	670538.542766631	121436.114044351	147835.269271383
8324d42e10c1b0bb6278657b93a20456	297430.482224569	123196.057726153	56318.1978176698	603660.682858148	107356.564589933	982048.574445618	1082365.36430834	649419.218585005	769095.388947554	1055966.20908131	559662.090813094	1131643.7873988	554382.259767687	107356.564589933	674058.430130236	519183.386131644	466385.075677578	554382.259767687	779655.051038367	12319.6057726153	128475.888771559	246392.115452306	536782.822949666	872932.066173882	658218.936994016	112636.39563534	133755.719816966	315029.919042591	31678.9862724393	536782.822949666	12319.6057726153	1015487.50439986	464625.131995776	732136.571629708	978528.687082013	105596.620908131	306230.20063358	837733.192537839	1302358.32453361	909890.883491728	901091.165082717	670538.542766631	0	1446673.70644139	779655.051038367	63357.9725448786	163674.762407603	513903.555086237	2006335.79725449
c7ee679c8992c9969bad14ad96a549ca	0	58078.141499472	3519.88736360436	816613.868356213	0	1759.94368180218	0	1759.94368180218	3519.88736360436	0	1187961.98521647	603660.682858148	2073213.65716297	1759.94368180218	1569869.76416755	0	3519.88736360436	0	483984.5124956	63357.9725448786	26399.1552270327	1182682.15417107	1759.94368180218	131995.776135164	2636395.63533967	0	15839.4931362196	1759.94368180218	191833.861316438	3519.88736360436	522703.273495248	14079.5494544175	1759.94368180218	767335.445265751	1068285.81485392	5279.83104540655	147835.269271383	17599.4368180218	1722984.86448434	902851.10876452	0	1527631.11580429	1099964.80112636	7039.77472720873	8799.71840901091	0	17599.4368180218	40478.7046814502	0
24675c99d569011723d1ec892bdc51a1	1082365.36430834	2266807.46216121	417106.652587117	564941.921858501	17599.4368180218	1759.94368180218	80957.4093629004	21119.3241816262	1759.94368180218	806054.2062654	51038.3667722633	520943.329813446	756775.783174938	15839.4931362196	183034.142907427	49278.4230904611	0	103836.677226329	737416.402675114	383667.722632876	63357.9725448786	3519.88736360436	40478.7046814502	234072.50967969	517423.442449842	31678.9862724393	728616.684266103	26399.1552270327	79197.4656810982	432946.145723337	424146.427314326	571981.696585709	59838.0851812742	450545.582541359	186554.030271031	26399.1552270327	42238.6483632524	96796.90249912	1645547.34248504	290390.70749736	7039.77472720873	63357.9725448786	0	318549.806406195	8799.71840901091	0	0	33438.9299542415	0
b972338b423220e39c942f46f55a5442	0	0	5279.83104540655	1759.94368180218	0	24639.2115452306	1759.94368180218	0	3519.88736360436	8799.71840901091	3519.88736360436	1107004.57585357	1191481.87258008	1759.94368180218	1143963.39317142	0	190073.917634636	167194.649771207	923970.432946146	107356.564589933	0	58078.141499472	7039.77472720873	591341.077085533	586061.246040127	3519.88736360436	3519.88736360436	17599.4368180218	0	1237240.40830693	1759.94368180218	0	3519.88736360436	1261879.61985216	0	15839.4931362196	0	1759.94368180218	327349.524815206	696937.697993664	0	0	179514.255543823	7039.77472720873	677578.31749384	0	0	0	0
38797ee4ae23dd31acbeeb3c6be02939	2439281.94297782	519183.386131644	290390.70749736	1759.94368180218	529743.048222457	0	0	0	0	0	0	0	5279.83104540655	0	0	0	357268.567405843	0	0	0	279831.045406547	0	1759.94368180218	452305.526223161	0	0	72157.6909538895	0	42238.6483632524	0	3504047.87046814	0	0	1759.94368180218	0	26399.1552270327	1759.94368180218	0	0	0	5279.83104540655	1759.94368180218	0	0	559662.090813094	0	96796.90249912	0	0
667b5b856eb54c973f7fe3ae2432a3e5	1466033.08694122	151355.156634988	230552.622316086	184794.086589229	1119324.18162619	501583.949313622	274551.21436114	22879.2678634284	139035.550862372	367828.229496656	156634.987680394	28159.0989088349	177754.31186202	168954.593453009	170714.537134812	459345.30095037	153115.10031679	70397.7472720873	131995.776135164	161914.818725801	225272.791270679	131995.776135164	68637.8035902851	313269.975360788	24639.2115452306	75677.5783174938	256951.777543119	193593.80499824	253431.890179514	45758.5357268567	202393.523407251	112636.39563534	654699.049630412	1759.94368180218	38718.760999648	131995.776135164	295670.538542767	177754.31186202	0	336149.243224217	130235.832453361	198873.636043647	0	58078.141499472	70397.7472720873	728616.684266103	131995.776135164	265751.49595213	183034.142907427
167ff2d59e9847b5aadf2c206454fae9	0	0	3519.88736360436	72157.6909538895	149595.212953185	265751.49595213	1073565.64589933	1395635.33966913	535022.879267863	35198.8736360436	390707.497360084	26399.1552270327	5279.83104540655	1759.94368180218	8799.71840901091	684618.092221049	21119.3241816262	0	36958.8173178458	0	68637.8035902851	0	0	329109.468497008	7039.77472720873	0	45758.5357268567	0	228792.678634284	3519.88736360436	0	14079.5494544175	84477.2967265047	172474.480816614	17599.4368180218	292150.651179162	563181.978176698	63357.9725448786	1759.94368180218	17599.4368180218	327349.524815206	466385.075677578	15839.4931362196	980288.630763816	0	58078.141499472	209433.29813446	784934.882083773	17599.4368180218
d22af6f53c258e0e081fed3ecb2c2a65	12319.6057726153	0	0	82717.3530447026	26399.1552270327	246392.115452306	644139.387539599	274551.21436114	476944.737768391	22879.2678634284	367828.229496656	297430.482224569	36958.8173178458	109116.508271735	103836.677226329	656458.993312214	19359.380499824	172474.480816614	235832.453361492	0	29919.0425906371	149595.212953185	461105.244632172	72157.6909538895	552622.316085885	374868.004223865	174234.424498416	5279.83104540655	133755.719816966	198873.636043647	0	214713.129179866	320309.750087997	258711.721224921	3519.88736360436	133755.719816966	286870.820133756	492784.230904611	105596.620908131	183034.142907427	432946.145723337	188313.973952834	0	263991.552270327	799014.431538191	117916.226680746	110876.451953537	142555.438225977	388947.553678282
f2b133b43b1eb1859e249d7e02d13f90	172474.480816614	3519.88736360436	28159.0989088349	0	47518.4794086589	0	205913.410770855	43998.5920450546	0	3519.88736360436	267511.439633932	577261.527631116	0	344948.961633228	0	29919.0425906371	0	857092.573037663	66877.8599084829	0	515663.498768039	276311.158042943	415346.708905315	7039.77472720873	357268.567405843	137275.60718057	0	14079.5494544175	267511.439633932	621260.11967617	0	0	154875.043998592	0	0	52798.3104540655	82717.3530447026	121436.114044351	0	0	0	89757.1277719113	56318.1978176698	0	0	96796.90249912	73917.6346356917	40478.7046814502	744456.177402323
8cc77a06ee3a7b9e49682ccdf39d3935	417106.652587117	212953.185498064	0	793734.600492784	191833.861316438	0	95036.9588173178	181274.199225625	0	3519.88736360436	228792.678634284	12319.6057726153	10559.6620908131	265751.49595213	0	0	0	263991.552270327	19359.380499824	5279.83104540655	0	0	454065.469904963	255191.833861316	0	554382.259767687	512143.611404435	0	65117.9162266807	0	0	0	3519.88736360436	0	0	357268.567405843	960929.250263992	3519.88736360436	1759.94368180218	0	0	223512.847588877	0	0	0	0	390707.497360084	239352.340725097	221752.903907075
e68e61c0b119471cff3fb38fb4ba37f4	0	75677.5783174938	336149.243224217	87997.1840901091	0	22879.2678634284	198873.636043647	0	22879.2678634284	102076.733544527	0	0	3519.88736360436	19359.380499824	149595.212953185	181274.199225625	172474.480816614	0	0	248152.059134108	21119.3241816262	17599.4368180218	146075.325589581	72157.6909538895	109116.508271735	5279.83104540655	193593.80499824	77437.521999296	146075.325589581	0	121436.114044351	109116.508271735	56318.1978176698	200633.579725449	26399.1552270327	0	47518.4794086589	0	28159.0989088349	286870.820133756	22879.2678634284	0	1335797.25448786	128475.888771559	221752.903907075	181274.199225625	14079.5494544175	0	0
c57fd1bd4cb9d2e611a0184c905b7cd8	0	0	0	86237.2404083069	0	153115.10031679	175994.368180218	114396.339317142	77437.521999296	181274.199225625	51038.3667722633	239352.340725097	107356.564589933	10559.6620908131	72157.6909538895	70397.7472720873	0	98556.8461809222	156634.987680394	0	0	91517.0714537135	61598.0288630764	0	130235.832453361	21119.3241816262	0	0	0	98556.8461809222	0	186554.030271031	82717.3530447026	87997.1840901091	202393.523407251	15839.4931362196	40478.7046814502	114396.339317142	135515.663498768	117916.226680746	95036.9588173178	63357.9725448786	0	246392.115452306	0	0	0	77437.521999296	248152.059134108
24695ad7060dc87b2a689e55022eeb10	647659.274903203	0	0	98556.8461809222	0	75677.5783174938	475184.794086589	948609.644491376	0	66877.8599084829	149595.212953185	0	54558.2541358677	0	40478.7046814502	0	0	0	0	0	21119.3241816262	98556.8461809222	0	234072.50967969	0	0	0	0	0	0	0	0	0	371348.11686026	0	218233.016543471	0	925730.376627948	0	33438.9299542415	0	195353.748680042	0	0	0	0	218233.016543471	0	0
909ac648bd6b8f42e88d586bb4627b43	0	0	0	0	95036.9588173178	0	0	0	153115.10031679	0	0	38718.760999648	0	517423.442449842	0	139035.550862372	0	103836.677226329	68637.8035902851	0	26399.1552270327	0	455825.413586765	0	0	633579.725448786	0	98556.8461809222	174234.424498416	0	0	0	329109.468497008	0	0	0	387187.60999648	0	10559.6620908131	65117.9162266807	96796.90249912	0	0	202393.523407251	0	219992.960225273	0	432946.145723337	0
1c383428c0b26fbb7f9f63beac65c595	0	3519.88736360436	0	29919.0425906371	0	42238.6483632524	0	0	0	894051.390355509	0	5279.83104540655	0	0	0	0	281590.989088349	0	3519.88736360436	3519.88736360436	0	0	0	249912.00281591	0	0	31678.9862724393	0	0	0	0	58078.141499472	0	0	316789.862724393	0	0	0	70397.7472720873	0	0	0	0	0	0	0	0	0	0
30d58edd1e082dd56a882c9cd6e9f244	0	63357.9725448786	10559.6620908131	304470.256951778	0	116156.282998944	40478.7046814502	0	151355.156634988	73917.6346356917	29919.0425906371	161914.818725801	22879.2678634284	0	100316.789862724	0	29919.0425906371	0	93277.0151355157	87997.1840901091	0	54558.2541358677	0	14079.5494544175	35198.8736360436	0	19359.380499824	8799.71840901091	17599.4368180218	149595.212953185	0	274551.21436114	0	14079.5494544175	167194.649771207	0	12319.6057726153	0	197113.692361844	17599.4368180218	86237.2404083069	38718.760999648	38718.760999648	114396.339317142	8799.71840901091	0	0	0	0
c0ec3440eb5da148525b9dd15e1f3b4d	158394.931362196	0	0	0	344948.961633228	0	0	7039.77472720873	0	0	0	0	0	72157.6909538895	0	24639.2115452306	0	14079.5494544175	0	0	890531.502991904	29919.0425906371	66877.8599084829	0	0	14079.5494544175	0	0	619500.175994368	0	0	0	161914.818725801	0	0	550862.372404083	234072.50967969	49278.4230904611	0	0	0	0	0	0	0	455825.413586765	638859.556494192	10559.6620908131	8799.71840901091
8b80436b8755a34aa0d98b85b7f560f9	0	193593.80499824	566701.865540303	22879.2678634284	404787.046814502	10559.6620908131	24639.2115452306	8799.71840901091	3519.88736360436	14079.5494544175	12319.6057726153	0	0	12319.6057726153	0	0	0	258711.721224921	0	293910.594860964	40478.7046814502	7039.77472720873	22879.2678634284	73917.6346356917	1759.94368180218	1759.94368180218	165434.706089405	54558.2541358677	103836.677226329	1759.94368180218	411826.821541711	7039.77472720873	96796.90249912	35198.8736360436	21119.3241816262	677578.31749384	51038.3667722633	1759.94368180218	0	0	61598.0288630764	8799.71840901091	0	0	0	359028.511087645	777895.107356565	10559.6620908131	91517.0714537135
897602b3a9ff45006af9f7ebdbc69617	0	15839.4931362196	160154.875043999	3519.88736360436	457585.357268567	12319.6057726153	24639.2115452306	0	87997.1840901091	5279.83104540655	103836.677226329	28159.0989088349	8799.71840901091	130235.832453361	35198.8736360436	33438.9299542415	0	72157.6909538895	21119.3241816262	12319.6057726153	552622.316085885	29919.0425906371	131995.776135164	58078.141499472	87997.1840901091	22879.2678634284	29919.0425906371	843013.023583245	1759.94368180218	65117.9162266807	0	10559.6620908131	42238.6483632524	24639.2115452306	5279.83104540655	33438.9299542415	8799.71840901091	0	3519.88736360436	54558.2541358677	183034.142907427	36958.8173178458	0	12319.6057726153	70397.7472720873	21119.3241816262	29919.0425906371	45758.5357268567	45758.5357268567
819c85939e7bcf520934b17a15639a89	0	0	93277.0151355157	0	17599.4368180218	14079.5494544175	98556.8461809222	17599.4368180218	105596.620908131	3519.88736360436	0	40478.7046814502	19359.380499824	22879.2678634284	42238.6483632524	190073.917634636	0	5279.83104540655	56318.1978176698	114396.339317142	17599.4368180218	58078.141499472	82717.3530447026	89757.1277719113	3519.88736360436	8799.71840901091	197113.692361844	139035.550862372	239352.340725097	26399.1552270327	10559.6620908131	17599.4368180218	86237.2404083069	112636.39563534	33438.9299542415	107356.564589933	84477.2967265047	8799.71840901091	0	59838.0851812742	103836.677226329	0	228792.678634284	52798.3104540655	1759.94368180218	15839.4931362196	80957.4093629004	3519.88736360436	0
ef76c9508446d7d6b0fa1e0da7c530e0	0	105596.620908131	315029.919042591	19359.380499824	0	22879.2678634284	56318.1978176698	7039.77472720873	73917.6346356917	12319.6057726153	35198.8736360436	26399.1552270327	7039.77472720873	66877.8599084829	12319.6057726153	22879.2678634284	51038.3667722633	72157.6909538895	12319.6057726153	22879.2678634284	168954.593453009	70397.7472720873	54558.2541358677	89757.1277719113	24639.2115452306	14079.5494544175	14079.5494544175	790214.71312918	163674.762407603	72157.6909538895	161914.818725801	14079.5494544175	59838.0851812742	24639.2115452306	7039.77472720873	40478.7046814502	28159.0989088349	22879.2678634284	12319.6057726153	5279.83104540655	89757.1277719113	12319.6057726153	0	17599.4368180218	144315.381907779	47518.4794086589	19359.380499824	14079.5494544175	135515.663498768
75a228b7439b4e0ae3295dfaabcb9f82	3519.88736360436	80957.4093629004	0	139035.550862372	0	0	211193.241816262	0	36958.8173178458	0	87997.1840901091	8799.71840901091	35198.8736360436	42238.6483632524	0	0	0	394227.384723689	72157.6909538895	242872.228088701	0	7039.77472720873	45758.5357268567	86237.2404083069	36958.8173178458	24639.2115452306	258711.721224921	86237.2404083069	1759.94368180218	43998.5920450546	0	105596.620908131	0	0	0	0	0	0	0	0	54558.2541358677	79197.4656810982	0	58078.141499472	0	0	5279.83104540655	0	221752.903907075
d20648c00c47742f89c996e7987ddd53	186554.030271031	0	95036.9588173178	10559.6620908131	181274.199225625	12319.6057726153	103836.677226329	26399.1552270327	43998.5920450546	28159.0989088349	22879.2678634284	14079.5494544175	0	95036.9588173178	15839.4931362196	96796.90249912	0	168954.593453009	14079.5494544175	19359.380499824	441745.864132348	22879.2678634284	103836.677226329	96796.90249912	12319.6057726153	19359.380499824	63357.9725448786	15839.4931362196	219992.960225273	17599.4368180218	0	3519.88736360436	89757.1277719113	10559.6620908131	24639.2115452306	117916.226680746	137275.60718057	26399.1552270327	0	29919.0425906371	63357.9725448786	3519.88736360436	0	8799.71840901091	0	190073.917634636	91517.0714537135	36958.8173178458	211193.241816262
f34965db1b33355f082e83e70ee5ffc2	128475.888771559	40478.7046814502	75677.5783174938	63357.9725448786	461105.244632172	31678.9862724393	58078.141499472	0	153115.10031679	24639.2115452306	91517.0714537135	22879.2678634284	0	114396.339317142	0	96796.90249912	0	207673.354452658	58078.141499472	7039.77472720873	304470.256951778	36958.8173178458	52798.3104540655	0	0	112636.39563534	36958.8173178458	98556.8461809222	38718.760999648	8799.71840901091	0	19359.380499824	378387.891587469	0	10559.6620908131	0	38718.760999648	105596.620908131	0	0	186554.030271031	109116.508271735	168954.593453009	0	26399.1552270327	857092.573037663	3519.88736360436	142555.438225977	255191.833861316
316d58a926cc6d0d7449c40a7341b693	0	0	95036.9588173178	0	49278.4230904611	0	0	0	91517.0714537135	0	0	29919.0425906371	0	311510.031678986	0	82717.3530447026	24639.2115452306	93277.0151355157	24639.2115452306	0	91517.0714537135	0	274551.21436114	0	0	307990.144315382	0	0	58078.141499472	0	0	0	158394.931362196	0	0	0	179514.255543823	0	0	26399.1552270327	77437.521999296	0	0	123196.057726153	42238.6483632524	188313.973952834	0	262231.608588525	0
0de18285f970e83e8ab0fd76028396e4	1050686.3780359	12319.6057726153	316789.862724393	14079.5494544175	153115.10031679	19359.380499824	45758.5357268567	10559.6620908131	49278.4230904611	0	61598.0288630764	0	1759.94368180218	17599.4368180218	29919.0425906371	33438.9299542415	0	126715.945089757	3519.88736360436	47518.4794086589	288630.763815558	33438.9299542415	59838.0851812742	0	0	12319.6057726153	68637.8035902851	65117.9162266807	59838.0851812742	15839.4931362196	17599.4368180218	12319.6057726153	54558.2541358677	15839.4931362196	3519.88736360436	144315.381907779	56318.1978176698	24639.2115452306	0	12319.6057726153	5279.83104540655	14079.5494544175	0	7039.77472720873	0	80957.4093629004	117916.226680746	15839.4931362196	96796.90249912
870ef482d9abe4763e9bbbc41a10d9c0	0	110876.451953537	204153.467089053	29919.0425906371	285110.876451954	3519.88736360436	12319.6057726153	3519.88736360436	49278.4230904611	72157.6909538895	28159.0989088349	0	5279.83104540655	1759.94368180218	5279.83104540655	17599.4368180218	0	59838.0851812742	7039.77472720873	114396.339317142	105596.620908131	7039.77472720873	10559.6620908131	100316.789862724	0	3519.88736360436	73917.6346356917	307990.144315382	207673.354452658	7039.77472720873	0	5279.83104540655	45758.5357268567	7039.77472720873	7039.77472720873	168954.593453009	8799.71840901091	14079.5494544175	0	1759.94368180218	5279.83104540655	5279.83104540655	633579.725448786	10559.6620908131	0	22879.2678634284	172474.480816614	1759.94368180218	40478.7046814502
569760eb420f873a6a9cba40194dc3df	209433.29813446	0	0	0	79197.4656810982	0	223512.847588877	42238.6483632524	0	0	153115.10031679	0	0	52798.3104540655	0	63357.9725448786	0	68637.8035902851	0	0	80957.4093629004	0	93277.0151355157	0	0	24639.2115452306	0	0	70397.7472720873	0	0	0	75677.5783174938	0	0	35198.8736360436	119676.170362548	84477.2967265047	0	0	0	70397.7472720873	0	0	0	0	56318.1978176698	28159.0989088349	142555.438225977
5054953e986ecaf39ff4611901721e0d	137275.60718057	0	216473.072861668	1759.94368180218	68637.8035902851	0	15839.4931362196	8799.71840901091	45758.5357268567	12319.6057726153	79197.4656810982	36958.8173178458	0	14079.5494544175	15839.4931362196	3519.88736360436	0	123196.057726153	10559.6620908131	140795.494544175	86237.2404083069	28159.0989088349	3519.88736360436	0	10559.6620908131	7039.77472720873	19359.380499824	149595.212953185	239352.340725097	42238.6483632524	0	12319.6057726153	38718.760999648	12319.6057726153	7039.77472720873	84477.2967265047	26399.1552270327	8799.71840901091	0	17599.4368180218	56318.1978176698	17599.4368180218	0	7039.77472720873	0	0	66877.8599084829	12319.6057726153	130235.832453361
1f88fa7108911cc860a6300ba6560590	0	0	193593.80499824	0	86237.2404083069	0	8799.71840901091	0	110876.451953537	0	70397.7472720873	17599.4368180218	8799.71840901091	89757.1277719113	0	0	0	114396.339317142	22879.2678634284	24639.2115452306	110876.451953537	66877.8599084829	0	98556.8461809222	0	38718.760999648	0	439985.920450546	58078.141499472	29919.0425906371	0	35198.8736360436	45758.5357268567	24639.2115452306	0	0	0	29919.0425906371	0	0	116156.282998944	36958.8173178458	3442449.84160507	0	109116.508271735	63357.9725448786	8799.71840901091	47518.4794086589	202393.523407251
6c87327063a43b099ae73fcf34983690	0	38718.760999648	70397.7472720873	31678.9862724393	3519.88736360436	10559.6620908131	0	0	80957.4093629004	10559.6620908131	22879.2678634284	5279.83104540655	3519.88736360436	24639.2115452306	15839.4931362196	21119.3241816262	487504.399859204	17599.4368180218	12319.6057726153	59838.0851812742	207673.354452658	31678.9862724393	40478.7046814502	22879.2678634284	3519.88736360436	0	75677.5783174938	161914.818725801	52798.3104540655	15839.4931362196	0	3519.88736360436	21119.3241816262	0	12319.6057726153	35198.8736360436	24639.2115452306	0	0	35198.8736360436	133755.719816966	10559.6620908131	15839.4931362196	14079.5494544175	19359.380499824	0	36958.8173178458	12319.6057726153	49278.4230904611
28157d68a26cee5ecedefd0ac6fd236f	119676.170362548	52798.3104540655	0	28159.0989088349	0	36958.8173178458	204153.467089053	344948.961633228	0	35198.8736360436	65117.9162266807	0	14079.5494544175	0	0	0	0	0	0	0	21119.3241816262	73917.6346356917	0	10559.6620908131	0	0	0	0	0	0	0	0	0	177754.31186202	0	135515.663498768	0	336149.243224217	0	15839.4931362196	0	52798.3104540655	0	0	0	0	73917.6346356917	0	0
e5e1a6e05f0fcb5c38b233538e48ff90	0	21119.3241816262	0	15839.4931362196	0	54558.2541358677	54558.2541358677	35198.8736360436	61598.0288630764	51038.3667722633	43998.5920450546	26399.1552270327	38718.760999648	5279.83104540655	43998.5920450546	15839.4931362196	0	31678.9862724393	42238.6483632524	0	0	0	21119.3241816262	0	12319.6057726153	0	0	0	0	40478.7046814502	0	79197.4656810982	22879.2678634284	29919.0425906371	0	0	21119.3241816262	33438.9299542415	95036.9588173178	77437.521999296	58078.141499472	36958.8173178458	0	89757.1277719113	0	0	0	15839.4931362196	144315.381907779
a533e465598b7ed30131ed263288fcbb	14079.5494544175	0	0	0	204153.467089053	0	36958.8173178458	26399.1552270327	40478.7046814502	0	58078.141499472	19359.380499824	58078.141499472	119676.170362548	24639.2115452306	0	0	98556.8461809222	28159.0989088349	26399.1552270327	54558.2541358677	0	35198.8736360436	0	0	45758.5357268567	0	82717.3530447026	114396.339317142	12319.6057726153	0	24639.2115452306	0	0	0	95036.9588173178	52798.3104540655	0	10559.6620908131	28159.0989088349	51038.3667722633	51038.3667722633	0	0	31678.9862724393	0	112636.39563534	86237.2404083069	87997.1840901091
ce8b81dfb6d4f7c7ab41aaed3ed9c236	7039.77472720873	0	0	0	0	28159.0989088349	0	8799.71840901091	59838.0851812742	17599.4368180218	0	66877.8599084829	17599.4368180218	110876.451953537	47518.4794086589	14079.5494544175	0	51038.3667722633	7039.77472720873	1759.94368180218	545582.541358677	38718.760999648	114396.339317142	0	105596.620908131	14079.5494544175	0	68637.8035902851	0	31678.9862724393	0	45758.5357268567	40478.7046814502	0	17599.4368180218	0	17599.4368180218	29919.0425906371	0	26399.1552270327	42238.6483632524	0	105596.620908131	3519.88736360436	0	35198.8736360436	8799.71840901091	10559.6620908131	79197.4656810982
fd0c406d067e96e76c29cc228efc9168	47518.4794086589	58078.141499472	160154.875043999	22879.2678634284	26399.1552270327	1759.94368180218	22879.2678634284	8799.71840901091	0	0	15839.4931362196	22879.2678634284	0	31678.9862724393	10559.6620908131	0	1052446.32171771	72157.6909538895	7039.77472720873	26399.1552270327	19359.380499824	24639.2115452306	15839.4931362196	73917.6346356917	5279.83104540655	1759.94368180218	29919.0425906371	0	140795.494544175	3519.88736360436	0	3519.88736360436	56318.1978176698	10559.6620908131	0	149595.212953185	15839.4931362196	26399.1552270327	0	0	1759.94368180218	17599.4368180218	0	1759.94368180218	0	86237.2404083069	147835.269271383	3519.88736360436	45758.5357268567
901983bc48675612dc3da170b36ead05	29919.0425906371	0	0	0	436466.033086941	0	89757.1277719113	29919.0425906371	0	0	72157.6909538895	0	0	121436.114044351	0	5279.83104540655	0	109116.508271735	0	0	154875.043998592	0	0	0	0	21119.3241816262	0	0	86237.2404083069	0	0	0	36958.8173178458	0	0	367828.229496656	0	40478.7046814502	0	0	0	14079.5494544175	0	0	0	265751.49595213	512143.611404435	22879.2678634284	156634.987680394
60ff2668367138f697da4808f89b9ae3	1759.94368180218	0	246392.115452306	3519.88736360436	95036.9588173178	0	10559.6620908131	19359.380499824	0	1759.94368180218	12319.6057726153	0	0	0	0	24639.2115452306	0	5279.83104540655	1759.94368180218	26399.1552270327	121436.114044351	5279.83104540655	0	14079.5494544175	0	0	12319.6057726153	0	286870.820133756	10559.6620908131	0	3519.88736360436	144315.381907779	0	1759.94368180218	535022.879267863	1759.94368180218	1759.94368180218	0	1759.94368180218	0	21119.3241816262	0	0	0	1279479.05667019	651179.162266807	0	96796.90249912
4712e04c592753f75165a4b3c4520bb4	0	1759.94368180218	0	73917.6346356917	0	109116.508271735	7039.77472720873	12319.6057726153	24639.2115452306	0	0	8799.71840901091	36958.8173178458	7039.77472720873	3519.88736360436	14079.5494544175	0	15839.4931362196	21119.3241816262	17599.4368180218	0	0	5279.83104540655	58078.141499472	0	14079.5494544175	7039.77472720873	51038.3667722633	17599.4368180218	10559.6620908131	0	61598.0288630764	10559.6620908131	5279.83104540655	75677.5783174938	0	17599.4368180218	8799.71840901091	1759.94368180218	3519.88736360436	3519.88736360436	10559.6620908131	0	1759.94368180218	0	5279.83104540655	1759.94368180218	15839.4931362196	12319.6057726153
f1a907dae1136cf1f9e3b549951edb7f	0	51038.3667722633	96796.90249912	1759.94368180218	28159.0989088349	0	58078.141499472	19359.380499824	35198.8736360436	0	5279.83104540655	10559.6620908131	7039.77472720873	7039.77472720873	52798.3104540655	8799.71840901091	0	22879.2678634284	12319.6057726153	0	29919.0425906371	36958.8173178458	24639.2115452306	42238.6483632524	24639.2115452306	17599.4368180218	0	21119.3241816262	49278.4230904611	1759.94368180218	0	0	21119.3241816262	10559.6620908131	0	160154.875043999	22879.2678634284	17599.4368180218	0	54558.2541358677	42238.6483632524	8799.71840901091	123196.057726153	0	22879.2678634284	58078.141499472	193593.80499824	15839.4931362196	35198.8736360436
9273b337cb9702d1fe1d5f4506f4f6d4	0	21119.3241816262	95036.9588173178	7039.77472720873	0	17599.4368180218	22879.2678634284	5279.83104540655	49278.4230904611	0	24639.2115452306	14079.5494544175	0	0	38718.760999648	7039.77472720873	0	8799.71840901091	5279.83104540655	36958.8173178458	66877.8599084829	12319.6057726153	15839.4931362196	0	0	0	0	186554.030271031	28159.0989088349	14079.5494544175	700457.585357268	0	8799.71840901091	26399.1552270327	17599.4368180218	31678.9862724393	28159.0989088349	21119.3241816262	10559.6620908131	26399.1552270327	80957.4093629004	12319.6057726153	0	0	0	8799.71840901091	35198.8736360436	0	35198.8736360436
050486f9cf59557d7b9c5b183dfec040	0	0	0	0	15839.4931362196	0	0	17599.4368180218	0	0	12319.6057726153	0	0	47518.4794086589	0	8799.71840901091	0	26399.1552270327	0	12319.6057726153	142555.438225977	29919.0425906371	7039.77472720873	0	0	10559.6620908131	5279.83104540655	0	103836.677226329	0	0	0	0	0	0	837733.192537839	22879.2678634284	0	0	0	0	7039.77472720873	0	0	0	0	1008447.72967265	0	15839.4931362196
8cec0d98c66a7acbb6d4cc2193c076c7	211193.241816262	0	0	0	59838.0851812742	0	70397.7472720873	10559.6620908131	10559.6620908131	0	131995.776135164	0	0	28159.0989088349	0	0	0	61598.0288630764	0	0	22879.2678634284	0	0	0	0	14079.5494544175	5279.83104540655	10559.6620908131	38718.760999648	0	0	0	5279.83104540655	0	0	73917.6346356917	63357.9725448786	21119.3241816262	0	0	10559.6620908131	35198.8736360436	0	0	84477.2967265047	0	75677.5783174938	17599.4368180218	102076.733544527
16e5eeb461b29867adb8c3938236ddfe	0	0	89757.1277719113	0	49278.4230904611	0	7039.77472720873	1759.94368180218	87997.1840901091	0	28159.0989088349	8799.71840901091	0	26399.1552270327	21119.3241816262	10559.6620908131	0	15839.4931362196	7039.77472720873	0	121436.114044351	36958.8173178458	5279.83104540655	0	35198.8736360436	12319.6057726153	24639.2115452306	174234.424498416	3519.88736360436	0	0	0	0	0	0	22879.2678634284	14079.5494544175	0	0	0	130235.832453361	5279.83104540655	0	8799.71840901091	33438.9299542415	29919.0425906371	26399.1552270327	7039.77472720873	31678.9862724393
176668c77d4db00f7534a460586ced98	0	0	0	0	114396.339317142	0	0	0	35198.8736360436	0	70397.7472720873	0	0	17599.4368180218	0	93277.0151355157	0	17599.4368180218	26399.1552270327	26399.1552270327	0	40478.7046814502	0	5279.83104540655	0	19359.380499824	191833.861316438	58078.141499472	0	0	0	0	191833.861316438	0	0	0	0	0	0	0	21119.3241816262	80957.4093629004	0	66877.8599084829	0	357268.567405843	0	17599.4368180218	43998.5920450546
cf7a571df163ef0b707bc72ab5b93cfd	0	0	36958.8173178458	8799.71840901091	7039.77472720873	5279.83104540655	10559.6620908131	1759.94368180218	65117.9162266807	0	8799.71840901091	5279.83104540655	0	51038.3667722633	12319.6057726153	17599.4368180218	0	42238.6483632524	19359.380499824	7039.77472720873	75677.5783174938	17599.4368180218	17599.4368180218	35198.8736360436	0	5279.83104540655	49278.4230904611	31678.9862724393	3519.88736360436	7039.77472720873	0	10559.6620908131	52798.3104540655	22879.2678634284	15839.4931362196	79197.4656810982	28159.0989088349	7039.77472720873	5279.83104540655	14079.5494544175	12319.6057726153	0	29919.0425906371	21119.3241816262	19359.380499824	0	51038.3667722633	3519.88736360436	42238.6483632524
1d22656867138ef05caa09f901f3c912	0	0	5279.83104540655	0	47518.4794086589	0	7039.77472720873	15839.4931362196	19359.380499824	0	26399.1552270327	0	0	114396.339317142	15839.4931362196	0	0	10559.6620908131	0	0	24639.2115452306	126715.945089757	0	0	31678.9862724393	24639.2115452306	7039.77472720873	126715.945089757	49278.4230904611	0	0	0	93277.0151355157	66877.8599084829	0	47518.4794086589	52798.3104540655	31678.9862724393	0	29919.0425906371	96796.90249912	5279.83104540655	0	1759.94368180218	0	0	17599.4368180218	26399.1552270327	105596.620908131
d2a8f90a859e4c49d4763d7dd50bd3f5	0	0	0	17599.4368180218	40478.7046814502	42238.6483632524	65117.9162266807	15839.4931362196	84477.2967265047	10559.6620908131	0	0	0	0	0	56318.1978176698	0	109116.508271735	0	183034.142907427	0	0	77437.521999296	0	0	0	47518.4794086589	107356.564589933	139035.550862372	0	12319.6057726153	19359.380499824	21119.3241816262	0	0	73917.6346356917	107356.564589933	0	0	0	124956.001407955	0	0	21119.3241816262	1759.94368180218	0	87997.1840901091	5279.83104540655	36958.8173178458
4773fa425fe535d4ef37ed8da65329f4	0	0	10559.6620908131	15839.4931362196	42238.6483632524	8799.71840901091	51038.3667722633	7039.77472720873	17599.4368180218	5279.83104540655	10559.6620908131	0	0	35198.8736360436	8799.71840901091	12319.6057726153	0	89757.1277719113	0	63357.9725448786	219992.960225273	0	17599.4368180218	0	5279.83104540655	5279.83104540655	52798.3104540655	0	87997.1840901091	12319.6057726153	0	14079.5494544175	58078.141499472	0	8799.71840901091	56318.1978176698	8799.71840901091	14079.5494544175	3519.88736360436	17599.4368180218	36958.8173178458	8799.71840901091	0	7039.77472720873	14079.5494544175	15839.4931362196	51038.3667722633	24639.2115452306	63357.9725448786
e991e3b36146161f36c8854e7bae3604	0	0	29919.0425906371	0	0	0	24639.2115452306	0	40478.7046814502	0	31678.9862724393	0	0	28159.0989088349	36958.8173178458	29919.0425906371	0	26399.1552270327	7039.77472720873	0	36958.8173178458	17599.4368180218	40478.7046814502	0	14079.5494544175	14079.5494544175	31678.9862724393	202393.523407251	35198.8736360436	17599.4368180218	0	0	26399.1552270327	12319.6057726153	15839.4931362196	0	21119.3241816262	8799.71840901091	5279.83104540655	24639.2115452306	58078.141499472	15839.4931362196	0	0	0	19359.380499824	0	0	49278.4230904611
5639c910fdf2640845faa17d763114ed	0	0	0	8799.71840901091	15839.4931362196	0	19359.380499824	5279.83104540655	8799.71840901091	1759.94368180218	24639.2115452306	7039.77472720873	0	42238.6483632524	7039.77472720873	26399.1552270327	0	33438.9299542415	0	0	72157.6909538895	24639.2115452306	35198.8736360436	0	19359.380499824	26399.1552270327	5279.83104540655	19359.380499824	36958.8173178458	10559.6620908131	0	1759.94368180218	31678.9862724393	3519.88736360436	0	40478.7046814502	33438.9299542415	17599.4368180218	0	0	31678.9862724393	0	0	1759.94368180218	102076.733544527	14079.5494544175	12319.6057726153	3519.88736360436	28159.0989088349
46c987b889bf8ac1173dd5465bdc8598	0	0	59838.0851812742	3519.88736360436	0	0	0	0	0	0	10559.6620908131	7039.77472720873	19359.380499824	0	0	5279.83104540655	0	0	7039.77472720873	0	0	0	0	19359.380499824	0	0	0	0	0	15839.4931362196	0	0	0	33438.9299542415	0	0	0	14079.5494544175	12319.6057726153	0	0	3519.88736360436	0	0	0	0	0	0	0
3ee2e58bec7ee83fa91d7fedcc89de72	0	0	0	0	17599.4368180218	0	66877.8599084829	7039.77472720873	24639.2115452306	0	19359.380499824	0	0	29919.0425906371	0	40478.7046814502	0	22879.2678634284	0	15839.4931362196	29919.0425906371	21119.3241816262	47518.4794086589	0	0	33438.9299542415	26399.1552270327	24639.2115452306	0	7039.77472720873	0	14079.5494544175	43998.5920450546	14079.5494544175	12319.6057726153	82717.3530447026	15839.4931362196	22879.2678634284	0	31678.9862724393	58078.141499472	5279.83104540655	0	3519.88736360436	0	24639.2115452306	35198.8736360436	33438.9299542415	75677.5783174938
13bf07e4c1f7fbb978a4f4c88c129b92	0	12319.6057726153	12319.6057726153	12319.6057726153	0	29919.0425906371	10559.6620908131	0	31678.9862724393	22879.2678634284	47518.4794086589	15839.4931362196	0	0	5279.83104540655	7039.77472720873	40478.7046814502	70397.7472720873	5279.83104540655	10559.6620908131	21119.3241816262	8799.71840901091	7039.77472720873	0	21119.3241816262	0	12319.6057726153	0	54558.2541358677	0	0	47518.4794086589	17599.4368180218	5279.83104540655	24639.2115452306	0	5279.83104540655	0	29919.0425906371	77437.521999296	61598.0288630764	47518.4794086589	0	7039.77472720873	0	0	0	0	82717.3530447026
dc64945ce278b61881d791009313bea5	0	56318.1978176698	100316.789862724	65117.9162266807	21119.3241816262	0	28159.0989088349	15839.4931362196	0	43998.5920450546	21119.3241816262	3519.88736360436	10559.6620908131	17599.4368180218	8799.71840901091	38718.760999648	0	70397.7472720873	5279.83104540655	84477.2967265047	8799.71840901091	0	19359.380499824	0	0	36958.8173178458	22879.2678634284	0	0	5279.83104540655	0	29919.0425906371	51038.3667722633	0	0	17599.4368180218	38718.760999648	22879.2678634284	0	14079.5494544175	0	21119.3241816262	0	0	1759.94368180218	52798.3104540655	22879.2678634284	29919.0425906371	31678.9862724393
f6849d7c7ee2df0439f496bae2f9fd3b	0	0	35198.8736360436	26399.1552270327	19359.380499824	10559.6620908131	7039.77472720873	1759.94368180218	14079.5494544175	17599.4368180218	7039.77472720873	7039.77472720873	0	17599.4368180218	10559.6620908131	24639.2115452306	0	12319.6057726153	7039.77472720873	15839.4931362196	58078.141499472	10559.6620908131	19359.380499824	0	19359.380499824	12319.6057726153	1759.94368180218	43998.5920450546	59838.0851812742	12319.6057726153	0	0	21119.3241816262	19359.380499824	0	29919.0425906371	21119.3241816262	7039.77472720873	31678.9862724393	29919.0425906371	15839.4931362196	3519.88736360436	0	10559.6620908131	15839.4931362196	0	14079.5494544175	10559.6620908131	33438.9299542415
24d9a5c6081f537fc94671719f05d19e	0	43998.5920450546	0	8799.71840901091	15839.4931362196	15839.4931362196	0	12319.6057726153	14079.5494544175	17599.4368180218	7039.77472720873	1759.94368180218	0	0	10559.6620908131	8799.71840901091	0	24639.2115452306	0	7039.77472720873	73917.6346356917	0	0	7039.77472720873	10559.6620908131	3519.88736360436	29919.0425906371	29919.0425906371	15839.4931362196	0	47518.4794086589	5279.83104540655	15839.4931362196	5279.83104540655	0	49278.4230904611	24639.2115452306	3519.88736360436	0	0	26399.1552270327	0	0	0	0	0	43998.5920450546	0	24639.2115452306
6742d65b41fbb9607c167327852aef9e	0	0	0	0	0	7039.77472720873	0	28159.0989088349	58078.141499472	86237.2404083069	0	0	0	49278.4230904611	0	165434.706089405	0	158394.931362196	0	0	14079.5494544175	0	35198.8736360436	0	0	56318.1978176698	0	0	21119.3241816262	0	0	0	0	0	0	1759.94368180218	95036.9588173178	31678.9862724393	0	0	100316.789862724	0	0	0	0	0	0	0	58078.141499472
e19cb6fb8f9cd098c4a4f148f8a8dcf4	0	10559.6620908131	15839.4931362196	0	51038.3667722633	10559.6620908131	17599.4368180218	5279.83104540655	8799.71840901091	0	43998.5920450546	0	0	47518.4794086589	29919.0425906371	28159.0989088349	0	63357.9725448786	0	0	66877.8599084829	17599.4368180218	45758.5357268567	0	22879.2678634284	5279.83104540655	0	0	33438.9299542415	12319.6057726153	0	0	35198.8736360436	12319.6057726153	0	31678.9862724393	22879.2678634284	31678.9862724393	0	56318.1978176698	35198.8736360436	10559.6620908131	0	0	0	17599.4368180218	3519.88736360436	1759.94368180218	98556.8461809222
8dc4d2b6fe0174711f4d2d72d60dab8b	0	0	0	5279.83104540655	0	14079.5494544175	28159.0989088349	8799.71840901091	15839.4931362196	0	35198.8736360436	3519.88736360436	5279.83104540655	14079.5494544175	0	33438.9299542415	0	17599.4368180218	0	0	0	12319.6057726153	22879.2678634284	0	7039.77472720873	0	1759.94368180218	0	45758.5357268567	49278.4230904611	0	0	7039.77472720873	17599.4368180218	0	24639.2115452306	40478.7046814502	24639.2115452306	0	0	59838.0851812742	7039.77472720873	8799.71840901091	12319.6057726153	0	35198.8736360436	5279.83104540655	0	0
c201d182e92a56d8d1dad20d3cd26463	0	0	0	0	0	0	87997.1840901091	24639.2115452306	0	0	24639.2115452306	0	0	65117.9162266807	0	80957.4093629004	0	19359.380499824	0	0	0	0	42238.6483632524	0	0	3519.88736360436	0	0	28159.0989088349	0	0	0	116156.282998944	0	0	5279.83104540655	51038.3667722633	21119.3241816262	0	0	0	8799.71840901091	0	0	0	5279.83104540655	5279.83104540655	19359.380499824	29919.0425906371
4b40a93467ae4b834a0d538ac4a29443	0	0	0	0	0	0	42238.6483632524	24639.2115452306	0	0	58078.141499472	0	0	61598.0288630764	0	33438.9299542415	0	114396.339317142	0	0	100316.789862724	0	36958.8173178458	0	0	17599.4368180218	0	0	149595.212953185	0	0	0	42238.6483632524	0	0	8799.71840901091	29919.0425906371	17599.4368180218	0	0	0	22879.2678634284	0	0	0	0	21119.3241816262	8799.71840901091	117916.226680746
220d5d853db5f363ed97dcc45ae69451	0	0	52798.3104540655	15839.4931362196	1759.94368180218	8799.71840901091	15839.4931362196	5279.83104540655	26399.1552270327	7039.77472720873	3519.88736360436	12319.6057726153	0	7039.77472720873	7039.77472720873	7039.77472720873	0	14079.5494544175	1759.94368180218	8799.71840901091	22879.2678634284	17599.4368180218	15839.4931362196	43998.5920450546	12319.6057726153	3519.88736360436	0	114396.339317142	0	10559.6620908131	12319.6057726153	14079.5494544175	28159.0989088349	8799.71840901091	0	26399.1552270327	8799.71840901091	0	0	15839.4931362196	22879.2678634284	1759.94368180218	5279.83104540655	7039.77472720873	0	40478.7046814502	15839.4931362196	0	19359.380499824
216e0d42a60b42a6b1b1af518bb12e08	0	0	0	7039.77472720873	15839.4931362196	33438.9299542415	0	0	70397.7472720873	0	7039.77472720873	43998.5920450546	0	36958.8173178458	3519.88736360436	8799.71840901091	0	49278.4230904611	3519.88736360436	0	43998.5920450546	7039.77472720873	15839.4931362196	0	51038.3667722633	14079.5494544175	0	1759.94368180218	1759.94368180218	61598.0288630764	0	0	0	7039.77472720873	5279.83104540655	0	1759.94368180218	0	0	10559.6620908131	123196.057726153	10559.6620908131	0	1759.94368180218	21119.3241816262	0	0	0	29919.0425906371
695de3ae75cba32a633dc4556683d884	0	0	0	7039.77472720873	38718.760999648	10559.6620908131	7039.77472720873	1759.94368180218	21119.3241816262	0	28159.0989088349	26399.1552270327	0	31678.9862724393	1759.94368180218	17599.4368180218	28159.0989088349	54558.2541358677	5279.83104540655	0	107356.564589933	28159.0989088349	28159.0989088349	0	15839.4931362196	10559.6620908131	3519.88736360436	35198.8736360436	28159.0989088349	28159.0989088349	0	0	31678.9862724393	0	5279.83104540655	0	0	24639.2115452306	0	10559.6620908131	43998.5920450546	12319.6057726153	0	10559.6620908131	0	15839.4931362196	0	5279.83104540655	47518.4794086589
07330d316c5e3e368c2e00ee49ff9acf	0	70397.7472720873	0	0	26399.1552270327	0	0	0	0	0	0	0	0	0	0	0	0	21119.3241816262	0	0	54558.2541358677	0	0	0	0	0	21119.3241816262	33438.9299542415	58078.141499472	0	0	0	19359.380499824	0	0	0	0	0	0	0	0	0	177754.31186202	0	0	0	0	0	17599.4368180218
a72af1ad4b43046ce04f1b85477238df	0	0	0	0	7039.77472720873	12319.6057726153	28159.0989088349	5279.83104540655	28159.0989088349	3519.88736360436	38718.760999648	0	0	29919.0425906371	0	36958.8173178458	0	58078.141499472	0	5279.83104540655	0	8799.71840901091	28159.0989088349	0	0	8799.71840901091	0	0	3519.88736360436	0	0	3519.88736360436	31678.9862724393	1759.94368180218	0	7039.77472720873	38718.760999648	15839.4931362196	1759.94368180218	12319.6057726153	51038.3667722633	0	0	10559.6620908131	0	19359.380499824	7039.77472720873	7039.77472720873	24639.2115452306
17d0253904bb7f3d7d9296cb3fef1c38	0	0	3519.88736360436	33438.9299542415	3519.88736360436	47518.4794086589	24639.2115452306	10559.6620908131	0	28159.0989088349	3519.88736360436	7039.77472720873	5279.83104540655	0	3519.88736360436	3519.88736360436	10559.6620908131	7039.77472720873	0	21119.3241816262	15839.4931362196	10559.6620908131	0	0	0	0	12319.6057726153	0	0	0	0	14079.5494544175	5279.83104540655	33438.9299542415	36958.8173178458	8799.71840901091	0	3519.88736360436	12319.6057726153	35198.8736360436	3519.88736360436	0	640619.500175994	0	0	5279.83104540655	0	0	10559.6620908131
0228c1cfcbac10c3df534fded4a2cffb	0	0	1759.94368180218	0	72157.6909538895	0	10559.6620908131	7039.77472720873	12319.6057726153	0	12319.6057726153	0	0	17599.4368180218	8799.71840901091	24639.2115452306	0	31678.9862724393	0	1759.94368180218	65117.9162266807	0	15839.4931362196	0	0	8799.71840901091	0	0	59838.0851812742	0	0	0	0	5279.83104540655	0	82717.3530447026	15839.4931362196	0	0	0	10559.6620908131	1759.94368180218	0	0	0	0	33438.9299542415	5279.83104540655	28159.0989088349
c4261bb1d670a169edb26bfc73b1c63e	0	0	22879.2678634284	0	0	1759.94368180218	0	0	14079.5494544175	0	36958.8173178458	0	0	31678.9862724393	0	19359.380499824	5279.83104540655	14079.5494544175	5279.83104540655	8799.71840901091	54558.2541358677	24639.2115452306	0	35198.8736360436	12319.6057726153	0	0	63357.9725448786	0	0	0	0	22879.2678634284	10559.6620908131	0	8799.71840901091	14079.5494544175	0	0	31678.9862724393	56318.1978176698	14079.5494544175	0	0	0	15839.4931362196	0	0	24639.2115452306
e55f477da1d1c5909de1fb00f447ef43	0	0	0	0	0	29919.0425906371	10559.6620908131	0	12319.6057726153	0	1759.94368180218	47518.4794086589	40478.7046814502	0	10559.6620908131	5279.83104540655	0	7039.77472720873	59838.0851812742	0	0	3519.88736360436	0	0	7039.77472720873	0	17599.4368180218	0	0	5279.83104540655	0	0	5279.83104540655	0	0	0	15839.4931362196	1759.94368180218	0	10559.6620908131	12319.6057726153	5279.83104540655	0	17599.4368180218	1759.94368180218	0	0	3519.88736360436	7039.77472720873
2233487ca5b535e750a94c77d37d2a08	0	5279.83104540655	130235.832453361	7039.77472720873	0	0	14079.5494544175	5279.83104540655	0	0	0	3519.88736360436	1759.94368180218	0	0	0	0	0	12319.6057726153	0	0	0	19359.380499824	61598.0288630764	0	0	0	0	0	28159.0989088349	0	3519.88736360436	0	0	0	149595.212953185	0	0	0	0	0	0	0	3519.88736360436	0	0	114396.339317142	0	0
e296c17d0d439bd62e74b011228d0f57	0	0	0	0	0	0	15839.4931362196	12319.6057726153	7039.77472720873	0	0	36958.8173178458	0	0	0	75677.5783174938	0	0	3519.88736360436	0	38718.760999648	0	1759.94368180218	0	0	5279.83104540655	3519.88736360436	0	22879.2678634284	0	0	12319.6057726153	65117.9162266807	0	0	0	0	40478.7046814502	8799.71840901091	0	7039.77472720873	0	0	10559.6620908131	0	7039.77472720873	7039.77472720873	0	40478.7046814502
6ebfc42988fd0637349447d245be2e3d	7039.77472720873	0	22879.2678634284	0	0	1759.94368180218	3519.88736360436	1759.94368180218	59838.0851812742	0	7039.77472720873	14079.5494544175	1759.94368180218	7039.77472720873	8799.71840901091	1759.94368180218	1759.94368180218	21119.3241816262	5279.83104540655	0	49278.4230904611	12319.6057726153	5279.83104540655	19359.380499824	29919.0425906371	1759.94368180218	0	98556.8461809222	5279.83104540655	8799.71840901091	24639.2115452306	5279.83104540655	7039.77472720873	40478.7046814502	1759.94368180218	0	10559.6620908131	3519.88736360436	3519.88736360436	7039.77472720873	73917.6346356917	1759.94368180218	0	0	0	0	0	0	7039.77472720873
beba5ac32c662c5a042c0b9af6cd44b3	0	0	52798.3104540655	0	7039.77472720873	3519.88736360436	7039.77472720873	0	59838.0851812742	0	0	5279.83104540655	0	1759.94368180218	17599.4368180218	0	0	0	0	0	5279.83104540655	1759.94368180218	0	70397.7472720873	0	1759.94368180218	0	168954.593453009	0	3519.88736360436	0	0	8799.71840901091	0	0	0	5279.83104540655	0	0	0	86237.2404083069	0	8799.71840901091	1759.94368180218	0	5279.83104540655	15839.4931362196	0	3519.88736360436
d7cb56971afe5fc1996cab0a3bc77968	102076.733544527	0	0	5279.83104540655	51038.3667722633	0	14079.5494544175	12319.6057726153	0	7039.77472720873	0	12319.6057726153	0	7039.77472720873	7039.77472720873	10559.6620908131	0	17599.4368180218	7039.77472720873	8799.71840901091	0	5279.83104540655	14079.5494544175	5279.83104540655	12319.6057726153	0	15839.4931362196	0	5279.83104540655	0	0	12319.6057726153	14079.5494544175	0	0	5279.83104540655	10559.6620908131	24639.2115452306	0	0	3519.88736360436	3519.88736360436	0	0	0	10559.6620908131	42238.6483632524	3519.88736360436	17599.4368180218
2fecc29c2136e243072ecf0390ed808c	0	0	0	10559.6620908131	0	5279.83104540655	1759.94368180218	0	14079.5494544175	5279.83104540655	3519.88736360436	7039.77472720873	3519.88736360436	1759.94368180218	0	3519.88736360436	56318.1978176698	12319.6057726153	8799.71840901091	0	12319.6057726153	0	7039.77472720873	0	14079.5494544175	5279.83104540655	0	14079.5494544175	0	12319.6057726153	0	5279.83104540655	10559.6620908131	5279.83104540655	8799.71840901091	0	5279.83104540655	1759.94368180218	3519.88736360436	14079.5494544175	19359.380499824	3519.88736360436	0	8799.71840901091	0	0	0	0	14079.5494544175
f5eda03411bd80a6e1357dfcf2dc3656	0	0	0	0	0	14079.5494544175	10559.6620908131	12319.6057726153	26399.1552270327	24639.2115452306	8799.71840901091	26399.1552270327	0	10559.6620908131	5279.83104540655	3519.88736360436	0	7039.77472720873	17599.4368180218	0	0	12319.6057726153	10559.6620908131	0	0	26399.1552270327	0	0	0	0	0	21119.3241816262	28159.0989088349	3519.88736360436	5279.83104540655	0	3519.88736360436	17599.4368180218	0	0	22879.2678634284	7039.77472720873	0	19359.380499824	0	0	0	10559.6620908131	19359.380499824
c46ba6813ccf968e35146540f0cadbc8	0	0	0	0	112636.39563534	0	19359.380499824	5279.83104540655	0	8799.71840901091	15839.4931362196	0	0	0	0	12319.6057726153	0	19359.380499824	0	0	33438.9299542415	0	28159.0989088349	17599.4368180218	0	0	0	54558.2541358677	29919.0425906371	0	0	0	17599.4368180218	0	0	21119.3241816262	7039.77472720873	10559.6620908131	0	0	0	0	0	0	0	0	22879.2678634284	14079.5494544175	14079.5494544175
81c772ecaff4929f005292de1f32810e	0	0	0	0	17599.4368180218	0	43998.5920450546	8799.71840901091	12319.6057726153	0	1759.94368180218	0	0	12319.6057726153	0	1759.94368180218	0	7039.77472720873	0	0	3519.88736360436	0	22879.2678634284	0	0	0	0	0	24639.2115452306	0	0	0	36958.8173178458	0	0	68637.8035902851	7039.77472720873	7039.77472720873	0	0	8799.71840901091	0	0	0	0	40478.7046814502	68637.8035902851	1759.94368180218	43998.5920450546
25d8b9ff4d5c0f38d0ac5741491370bb	0	0	10559.6620908131	0	19359.380499824	0	7039.77472720873	0	29919.0425906371	0	10559.6620908131	12319.6057726153	0	15839.4931362196	0	0	0	31678.9862724393	3519.88736360436	0	73917.6346356917	0	0	5279.83104540655	10559.6620908131	3519.88736360436	1759.94368180218	73917.6346356917	58078.141499472	5279.83104540655	0	0	3519.88736360436	1759.94368180218	0	0	10559.6620908131	0	0	3519.88736360436	38718.760999648	0	0	1759.94368180218	0	0	0	0	19359.380499824
7a5c5386bbc4b3d89c2966501db7cc3e	0	7039.77472720873	14079.5494544175	3519.88736360436	7039.77472720873	5279.83104540655	0	0	14079.5494544175	12319.6057726153	8799.71840901091	0	0	7039.77472720873	0	1759.94368180218	0	35198.8736360436	1759.94368180218	0	70397.7472720873	7039.77472720873	17599.4368180218	105596.620908131	0	0	0	0	35198.8736360436	3519.88736360436	0	0	14079.5494544175	1759.94368180218	8799.71840901091	12319.6057726153	7039.77472720873	0	0	3519.88736360436	33438.9299542415	0	0	0	5279.83104540655	0	5279.83104540655	1759.94368180218	19359.380499824
baa7571891f4b7aae36490a3e40525e7	0	0	0	0	0	0	7039.77472720873	0	0	0	8799.71840901091	1759.94368180218	0	0	0	5279.83104540655	0	24639.2115452306	0	0	54558.2541358677	14079.5494544175	8799.71840901091	0	0	0	0	0	5279.83104540655	0	0	0	10559.6620908131	0	0	1759.94368180218	7039.77472720873	5279.83104540655	0	0	0	7039.77472720873	0	0	0	0	3519.88736360436	0	36958.8173178458
5d5351db8eb31b019bed1c84b84c80cb	0	0	0	0	0	0	0	0	0	0	0	10559.6620908131	0	22879.2678634284	0	0	0	15839.4931362196	1759.94368180218	8799.71840901091	33438.9299542415	8799.71840901091	8799.71840901091	0	0	5279.83104540655	0	0	0	43998.5920450546	0	3519.88736360436	84477.2967265047	0	0	0	0	14079.5494544175	0	0	0	0	84477.2967265047	0	0	0	0	7039.77472720873	0
fcf7e77d30510820c794b161028e12a1	0	0	0	19359.380499824	0	19359.380499824	66877.8599084829	10559.6620908131	10559.6620908131	0	0	0	1759.94368180218	7039.77472720873	26399.1552270327	0	0	24639.2115452306	0	0	0	0	0	0	0	3519.88736360436	0	0	0	0	0	33438.9299542415	33438.9299542415	0	0	24639.2115452306	0	0	38718.760999648	28159.0989088349	0	0	0	0	0	0	0	5279.83104540655	45758.5357268567
b8542a56cf8200827b089fc71d9e905d	0	0	0	0	24639.2115452306	0	10559.6620908131	3519.88736360436	24639.2115452306	0	0	0	24639.2115452306	56318.1978176698	8799.71840901091	0	0	15839.4931362196	10559.6620908131	0	45758.5357268567	0	1759.94368180218	0	0	7039.77472720873	5279.83104540655	0	0	0	0	0	0	0	0	21119.3241816262	15839.4931362196	0	0	0	24639.2115452306	0	0	0	0	0	12319.6057726153	22879.2678634284	28159.0989088349
3a9843846d45c494429907c2b0e904d8	24639.2115452306	0	0	0	10559.6620908131	1759.94368180218	15839.4931362196	3519.88736360436	0	10559.6620908131	7039.77472720873	0	1759.94368180218	0	0	14079.5494544175	0	10559.6620908131	0	0	36958.8173178458	0	5279.83104540655	0	0	3519.88736360436	10559.6620908131	56318.1978176698	22879.2678634284	0	0	0	17599.4368180218	3519.88736360436	5279.83104540655	36958.8173178458	7039.77472720873	3519.88736360436	0	0	3519.88736360436	3519.88736360436	0	0	0	7039.77472720873	70397.7472720873	3519.88736360436	17599.4368180218
615388da93ee2441680df1c8f22e2d3d	0	0	33438.9299542415	0	0	0	0	0	15839.4931362196	17599.4368180218	24639.2115452306	0	0	10559.6620908131	0	17599.4368180218	0	17599.4368180218	7039.77472720873	0	47518.4794086589	0	21119.3241816262	0	5279.83104540655	15839.4931362196	0	31678.9862724393	0	10559.6620908131	0	0	0	14079.5494544175	8799.71840901091	0	8799.71840901091	0	0	0	15839.4931362196	22879.2678634284	0	0	0	0	0	0	0
cf1145d88acbc6362e5aa57fad71b504	0	0	0	0	0	3519.88736360436	0	0	12319.6057726153	0	47518.4794086589	8799.71840901091	0	36958.8173178458	0	5279.83104540655	0	10559.6620908131	0	5279.83104540655	14079.5494544175	33438.9299542415	0	0	8799.71840901091	7039.77472720873	0	17599.4368180218	12319.6057726153	0	0	0	7039.77472720873	14079.5494544175	0	0	19359.380499824	0	0	3519.88736360436	40478.7046814502	1759.94368180218	0	0	0	0	0	5279.83104540655	47518.4794086589
f0570998cb5067b05121cabdd5820411	0	0	0	0	0	3519.88736360436	0	0	47518.4794086589	0	17599.4368180218	24639.2115452306	7039.77472720873	3519.88736360436	1759.94368180218	0	0	12319.6057726153	40478.7046814502	3519.88736360436	0	10559.6620908131	0	0	3519.88736360436	28159.0989088349	0	107356.564589933	0	3519.88736360436	0	3519.88736360436	19359.380499824	7039.77472720873	0	0	3519.88736360436	14079.5494544175	0	5279.83104540655	26399.1552270327	7039.77472720873	0	0	17599.4368180218	0	0	3519.88736360436	17599.4368180218
b1226d13741cdfe5bdb5b1ec305af4a0	0	10559.6620908131	0	0	12319.6057726153	5279.83104540655	0	0	5279.83104540655	0	0	0	0	0	7039.77472720873	0	0	17599.4368180218	0	0	12319.6057726153	0	0	0	0	0	17599.4368180218	10559.6620908131	0	0	0	0	0	3519.88736360436	0	14079.5494544175	7039.77472720873	0	0	17599.4368180218	17599.4368180218	0	0	0	0	0	12319.6057726153	0	8799.71840901091
f2c7ec56d8fdc9363bf9f16dcacec23c	0	0	0	3519.88736360436	8799.71840901091	0	10559.6620908131	8799.71840901091	0	0	0	0	0	3519.88736360436	21119.3241816262	0	0	14079.5494544175	0	0	70397.7472720873	0	31678.9862724393	19359.380499824	0	0	10559.6620908131	0	0	3519.88736360436	0	3519.88736360436	3519.88736360436	1759.94368180218	12319.6057726153	26399.1552270327	3519.88736360436	15839.4931362196	0	19359.380499824	3519.88736360436	0	0	7039.77472720873	0	0	31678.9862724393	5279.83104540655	3519.88736360436
f71f4579106f64454076a9716ef7a871	0	0	12319.6057726153	0	0	10559.6620908131	7039.77472720873	0	22879.2678634284	0	12319.6057726153	10559.6620908131	0	12319.6057726153	0	12319.6057726153	0	3519.88736360436	7039.77472720873	0	29919.0425906371	14079.5494544175	21119.3241816262	0	38718.760999648	21119.3241816262	0	3519.88736360436	0	15839.4931362196	0	0	0	15839.4931362196	0	5279.83104540655	12319.6057726153	0	3519.88736360436	14079.5494544175	47518.4794086589	5279.83104540655	0	3519.88736360436	0	0	1759.94368180218	5279.83104540655	0
b7c49c287c83245fb17d3900b8a5a61e	0	0	8799.71840901091	12319.6057726153	56318.1978176698	8799.71840901091	24639.2115452306	3519.88736360436	0	66877.8599084829	1759.94368180218	0	0	28159.0989088349	0	5279.83104540655	0	17599.4368180218	0	0	22879.2678634284	10559.6620908131	3519.88736360436	0	0	0	10559.6620908131	0	0	3519.88736360436	0	5279.83104540655	21119.3241816262	7039.77472720873	7039.77472720873	14079.5494544175	5279.83104540655	10559.6620908131	7039.77472720873	7039.77472720873	5279.83104540655	0	0	1759.94368180218	0	19359.380499824	24639.2115452306	10559.6620908131	19359.380499824
7f77393febb5ac8ae05a1c95aeaee172	0	0	0	0	0	8799.71840901091	1759.94368180218	0	47518.4794086589	0	8799.71840901091	1759.94368180218	0	0	8799.71840901091	0	0	0	0	0	29919.0425906371	1759.94368180218	0	0	10559.6620908131	0	0	87997.1840901091	0	3519.88736360436	0	0	0	1759.94368180218	1759.94368180218	0	0	0	3519.88736360436	10559.6620908131	52798.3104540655	0	0	0	0	0	0	0	5279.83104540655
a26cde4bc1a2acd5c3a3913a7628e704	0	0	8799.71840901091	0	0	5279.83104540655	0	0	0	0	0	0	8799.71840901091	0	15839.4931362196	3519.88736360436	0	3519.88736360436	0	0	0	1759.94368180218	0	0	40478.7046814502	0	3519.88736360436	45758.5357268567	0	0	0	0	3519.88736360436	5279.83104540655	0	14079.5494544175	0	0	0	14079.5494544175	3519.88736360436	0	0	0	0	0	0	0	5279.83104540655
bf110c72fc80300e7df466c3f4863a46	0	0	0	0	0	0	8799.71840901091	1759.94368180218	0	0	3519.88736360436	0	0	56318.1978176698	0	5279.83104540655	0	14079.5494544175	0	0	5279.83104540655	0	7039.77472720873	0	0	26399.1552270327	0	0	22879.2678634284	0	0	0	14079.5494544175	0	0	0	3519.88736360436	7039.77472720873	0	0	0	0	0	0	0	0	0	8799.71840901091	31678.9862724393
ef53c8ed938bc2cb2f9cf91386d52f51	0	7039.77472720873	3519.88736360436	26399.1552270327	5279.83104540655	8799.71840901091	1759.94368180218	1759.94368180218	1759.94368180218	7039.77472720873	3519.88736360436	0	0	5279.83104540655	0	3519.88736360436	0	3519.88736360436	0	10559.6620908131	0	0	3519.88736360436	0	3519.88736360436	5279.83104540655	0	0	0	7039.77472720873	0	10559.6620908131	0	0	3519.88736360436	10559.6620908131	8799.71840901091	0	1759.94368180218	1759.94368180218	8799.71840901091	7039.77472720873	0	7039.77472720873	0	0	0	0	5279.83104540655
70af1deb64bd71bad93fc87886d03b2f	0	0	77437.521999296	0	0	1759.94368180218	0	5279.83104540655	52798.3104540655	0	1759.94368180218	0	0	15839.4931362196	8799.71840901091	0	0	1759.94368180218	0	0	35198.8736360436	7039.77472720873	12319.6057726153	0	5279.83104540655	1759.94368180218	0	172474.480816614	0	0	0	0	14079.5494544175	8799.71840901091	0	15839.4931362196	10559.6620908131	7039.77472720873	0	15839.4931362196	72157.6909538895	0	0	0	0	0	8799.71840901091	3519.88736360436	10559.6620908131
cd3adf688f0b8a4d5562cedb09a791b6	0	0	66877.8599084829	0	0	0	17599.4368180218	1759.94368180218	5279.83104540655	0	5279.83104540655	0	0	22879.2678634284	0	10559.6620908131	0	43998.5920450546	0	14079.5494544175	1759.94368180218	0	0	7039.77472720873	0	8799.71840901091	36958.8173178458	0	8799.71840901091	0	0	0	21119.3241816262	33438.9299542415	0	10559.6620908131	28159.0989088349	8799.71840901091	0	0	1759.94368180218	5279.83104540655	0	5279.83104540655	0	10559.6620908131	12319.6057726153	8799.71840901091	22879.2678634284
cc142f4979451396881fbca7b9851de0	0	0	28159.0989088349	0	42238.6483632524	0	10559.6620908131	7039.77472720873	0	0	7039.77472720873	0	0	24639.2115452306	0	3519.88736360436	0	49278.4230904611	0	24639.2115452306	117916.226680746	0	0	0	0	0	0	0	1759.94368180218	0	0	3519.88736360436	31678.9862724393	1759.94368180218	5279.83104540655	56318.1978176698	1759.94368180218	0	0	0	3519.88736360436	0	0	0	0	75677.5783174938	35198.8736360436	0	21119.3241816262
97e01e4a24cb319f195eac33e3b39c81	0	0	0	0	35198.8736360436	0	0	0	1759.94368180218	0	5279.83104540655	0	0	3519.88736360436	0	3519.88736360436	0	1759.94368180218	0	0	21119.3241816262	0	0	0	0	0	17599.4368180218	10559.6620908131	49278.4230904611	0	0	0	1759.94368180218	0	0	49278.4230904611	7039.77472720873	0	0	0	14079.5494544175	0	0	0	0	7039.77472720873	38718.760999648	0	15839.4931362196
b1c5eebf61615ba1b29799e1008b40b3	0	0	0	0	7039.77472720873	0	12319.6057726153	3519.88736360436	0	0	0	0	0	12319.6057726153	0	1759.94368180218	0	17599.4368180218	3519.88736360436	0	24639.2115452306	14079.5494544175	15839.4931362196	0	14079.5494544175	0	36958.8173178458	0	38718.760999648	10559.6620908131	0	0	0	0	0	12319.6057726153	1759.94368180218	0	0	0	0	0	0	1759.94368180218	0	0	10559.6620908131	5279.83104540655	17599.4368180218
90def8c804762a1cfc74c2254918006a	0	17599.4368180218	0	1759.94368180218	3519.88736360436	5279.83104540655	8799.71840901091	14079.5494544175	3519.88736360436	0	1759.94368180218	0	3519.88736360436	10559.6620908131	3519.88736360436	5279.83104540655	0	10559.6620908131	0	0	0	1759.94368180218	5279.83104540655	21119.3241816262	1759.94368180218	0	3519.88736360436	0	0	0	0	3519.88736360436	3519.88736360436	3519.88736360436	0	5279.83104540655	1759.94368180218	1759.94368180218	1759.94368180218	7039.77472720873	5279.83104540655	0	0	1759.94368180218	0	26399.1552270327	1759.94368180218	12319.6057726153	15839.4931362196
1e96c8e074e4af48738ccbb665d2880b	0	0	0	0	142555.438225977	0	0	0	1759.94368180218	0	8799.71840901091	0	0	1759.94368180218	0	8799.71840901091	0	0	12319.6057726153	7039.77472720873	0	3519.88736360436	0	75677.5783174938	0	3519.88736360436	26399.1552270327	0	0	0	0	0	29919.0425906371	0	0	0	0	0	0	0	1759.94368180218	14079.5494544175	0	3519.88736360436	0	19359.380499824	0	22879.2678634284	7039.77472720873
92350df1e487c834f029280dd0090eff	0	3519.88736360436	58078.141499472	8799.71840901091	0	0	0	0	0	5279.83104540655	0	0	0	0	0	0	128475.888771559	0	0	8799.71840901091	12319.6057726153	0	0	0	0	0	1759.94368180218	0	0	0	0	7039.77472720873	0	0	0	0	0	0	0	0	0	0	0	3519.88736360436	5279.83104540655	0	0	0	0
dc878a2a3c02e861dc3b657e886647d3	7039.77472720873	0	0	0	0	0	3519.88736360436	0	0	0	21119.3241816262	33438.9299542415	8799.71840901091	3519.88736360436	0	0	0	8799.71840901091	51038.3667722633	0	0	0	0	0	0	7039.77472720873	0	0	0	3519.88736360436	0	3519.88736360436	42238.6483632524	0	0	0	0	12319.6057726153	0	0	0	15839.4931362196	0	0	0	0	0	5279.83104540655	10559.6620908131
365e467c9d276e832f3947b1512de851	0	0	0	0	0	0	0	0	8799.71840901091	10559.6620908131	3519.88736360436	0	3519.88736360436	7039.77472720873	0	0	0	7039.77472720873	8799.71840901091	0	0	19359.380499824	0	5279.83104540655	0	8799.71840901091	0	5279.83104540655	0	0	0	5279.83104540655	0	0	45758.5357268567	0	1759.94368180218	0	0	0	8799.71840901091	0	0	7039.77472720873	7039.77472720873	0	0	5279.83104540655	12319.6057726153
921b6bfdb3b602878cbe87dfa3040955	0	0	0	0	0	3519.88736360436	0	0	0	0	10559.6620908131	12319.6057726153	0	17599.4368180218	0	0	0	17599.4368180218	0	0	0	28159.0989088349	1759.94368180218	0	17599.4368180218	10559.6620908131	0	0	0	17599.4368180218	0	0	0	8799.71840901091	0	0	0	0	3519.88736360436	12319.6057726153	0	1759.94368180218	0	0	0	0	0	0	10559.6620908131
d235d63e45fe6d89de702e3400c597e9	0	0	7039.77472720873	0	35198.8736360436	0	10559.6620908131	0	15839.4931362196	0	15839.4931362196	3519.88736360436	0	14079.5494544175	0	10559.6620908131	0	19359.380499824	3519.88736360436	0	12319.6057726153	10559.6620908131	5279.83104540655	0	0	17599.4368180218	0	0	0	0	0	0	0	0	3519.88736360436	0	0	0	0	0	24639.2115452306	12319.6057726153	0	0	0	0	0	7039.77472720873	26399.1552270327
fea277d3528716c024a2aea90cbbe047	0	0	0	0	3519.88736360436	0	7039.77472720873	0	3519.88736360436	0	1759.94368180218	0	0	7039.77472720873	7039.77472720873	12319.6057726153	0	5279.83104540655	0	0	0	8799.71840901091	7039.77472720873	0	12319.6057726153	3519.88736360436	0	36958.8173178458	0	0	0	0	5279.83104540655	0	0	8799.71840901091	10559.6620908131	0	0	0	10559.6620908131	5279.83104540655	0	0	0	26399.1552270327	0	0	14079.5494544175
67365d07454a60008d2e3c77831534c2	0	0	0	10559.6620908131	15839.4931362196	0	7039.77472720873	0	0	0	12319.6057726153	0	0	7039.77472720873	0	12319.6057726153	0	5279.83104540655	0	0	5279.83104540655	1759.94368180218	17599.4368180218	0	0	10559.6620908131	12319.6057726153	0	7039.77472720873	0	0	3519.88736360436	10559.6620908131	0	1759.94368180218	1759.94368180218	19359.380499824	5279.83104540655	0	1759.94368180218	0	12319.6057726153	0	0	0	12319.6057726153	24639.2115452306	10559.6620908131	7039.77472720873
5a6723326b3ba26badce6854e69e1fe0	0	0	0	8799.71840901091	0	0	3519.88736360436	0	0	0	12319.6057726153	1759.94368180218	0	3519.88736360436	14079.5494544175	3519.88736360436	0	7039.77472720873	0	0	0	3519.88736360436	3519.88736360436	0	1759.94368180218	0	0	0	5279.83104540655	8799.71840901091	0	0	8799.71840901091	1759.94368180218	0	0	5279.83104540655	5279.83104540655	3519.88736360436	7039.77472720873	10559.6620908131	1759.94368180218	0	0	0	0	8799.71840901091	0	21119.3241816262
ba758141ad4b45089b69a4382c4fa97d	0	0	70397.7472720873	3519.88736360436	15839.4931362196	0	0	0	3519.88736360436	0	3519.88736360436	0	0	1759.94368180218	3519.88736360436	7039.77472720873	0	3519.88736360436	0	0	14079.5494544175	0	1759.94368180218	0	0	0	0	73917.6346356917	33438.9299542415	0	0	0	3519.88736360436	0	0	12319.6057726153	0	0	0	3519.88736360436	10559.6620908131	0	0	0	0	0	0	0	17599.4368180218
ca5556c5e2d9bec52e1eb7402679d9ee	0	0	19359.380499824	0	7039.77472720873	0	0	0	12319.6057726153	0	0	0	0	0	0	0	0	12319.6057726153	0	0	0	0	5279.83104540655	0	0	3519.88736360436	0	133755.719816966	0	0	0	0	5279.83104540655	19359.380499824	0	0	7039.77472720873	0	0	0	0	0	0	0	0	0	10559.6620908131	0	10559.6620908131
3b42fa17a75f6a0055506aa2d203c731	0	0	0	0	28159.0989088349	0	8799.71840901091	0	0	0	0	0	0	8799.71840901091	0	0	0	17599.4368180218	0	15839.4931362196	26399.1552270327	3519.88736360436	0	0	0	3519.88736360436	0	0	0	7039.77472720873	0	0	26399.1552270327	0	0	0	14079.5494544175	0	0	0	0	0	0	0	0	0	0	7039.77472720873	40478.7046814502
8fb31dd169a2ed8f07af2dbb96301b2e	0	0	19359.380499824	0	0	0	7039.77472720873	0	17599.4368180218	0	19359.380499824	5279.83104540655	0	0	12319.6057726153	0	0	7039.77472720873	0	0	0	1759.94368180218	7039.77472720873	0	7039.77472720873	3519.88736360436	0	109116.508271735	0	0	0	0	5279.83104540655	0	0	0	5279.83104540655	1759.94368180218	0	0	10559.6620908131	0	0	0	0	0	0	7039.77472720873	0
23427f285b70ede3764ae4e8790da577	0	0	0	0	33438.9299542415	5279.83104540655	0	0	1759.94368180218	0	0	0	0	5279.83104540655	0	0	0	0	0	0	61598.0288630764	0	0	0	0	0	19359.380499824	24639.2115452306	158394.931362196	0	0	0	5279.83104540655	0	0	0	0	0	1759.94368180218	0	3519.88736360436	0	0	0	0	5279.83104540655	3519.88736360436	1759.94368180218	19359.380499824
70fbbcea8fab4564b4dec8917c1decf9	0	10559.6620908131	19359.380499824	0	15839.4931362196	0	3519.88736360436	0	8799.71840901091	0	0	1759.94368180218	0	7039.77472720873	3519.88736360436	5279.83104540655	0	7039.77472720873	0	5279.83104540655	0	3519.88736360436	0	0	0	0	10559.6620908131	10559.6620908131	0	0	0	0	7039.77472720873	0	0	3519.88736360436	5279.83104540655	0	0	3519.88736360436	5279.83104540655	0	0	0	0	0	21119.3241816262	0	7039.77472720873
df485f437591173bbc4ffeea4a8dfbd4	0	0	0	0	0	0	5279.83104540655	0	3519.88736360436	0	7039.77472720873	0	0	26399.1552270327	0	1759.94368180218	0	15839.4931362196	0	0	5279.83104540655	3519.88736360436	0	0	0	15839.4931362196	0	0	54558.2541358677	8799.71840901091	0	0	5279.83104540655	0	0	0	1759.94368180218	5279.83104540655	0	0	7039.77472720873	3519.88736360436	0	3519.88736360436	0	0	0	1759.94368180218	0
f9bf405cba2812d40dc68b37fa889bfe	0	0	0	0	7039.77472720873	0	10559.6620908131	12319.6057726153	0	0	0	7039.77472720873	1759.94368180218	15839.4931362196	3519.88736360436	3519.88736360436	0	5279.83104540655	10559.6620908131	0	0	0	3519.88736360436	0	0	10559.6620908131	0	0	0	3519.88736360436	0	0	0	0	0	26399.1552270327	10559.6620908131	8799.71840901091	0	3519.88736360436	0	0	0	0	0	0	8799.71840901091	14079.5494544175	3519.88736360436
01402f6482166b0ea3deb5bdc8d9d0bb	0	0	1759.94368180218	0	0	0	0	0	14079.5494544175	5279.83104540655	0	0	7039.77472720873	0	10559.6620908131	0	0	5279.83104540655	10559.6620908131	12319.6057726153	0	0	0	10559.6620908131	0	0	0	3519.88736360436	0	0	0	8799.71840901091	1759.94368180218	0	5279.83104540655	0	0	0	0	0	1759.94368180218	0	0	0	0	0	0	0	7039.77472720873
a41c069320a3725fb0482c4f80952246	0	0	0	0	0	3519.88736360436	1759.94368180218	3519.88736360436	0	0	5279.83104540655	0	3519.88736360436	0	3519.88736360436	3519.88736360436	0	5279.83104540655	1759.94368180218	0	0	0	3519.88736360436	0	0	3519.88736360436	0	0	0	0	0	1759.94368180218	5279.83104540655	0	0	1759.94368180218	3519.88736360436	3519.88736360436	0	0	10559.6620908131	0	0	0	0	7039.77472720873	0	1759.94368180218	10559.6620908131
dcc9da72c863328b4e006ad801876c4c	0	0	0	0	0	0	1759.94368180218	0	22879.2678634284	0	0	0	0	0	1759.94368180218	0	0	1759.94368180218	0	0	0	0	1759.94368180218	0	7039.77472720873	0	0	0	0	0	0	0	8799.71840901091	3519.88736360436	0	0	7039.77472720873	0	0	7039.77472720873	12319.6057726153	0	0	10559.6620908131	0	0	0	0	0
075c9a2f78b56a385bfacccb9191a584	0	0	7039.77472720873	0	5279.83104540655	0	14079.5494544175	0	1759.94368180218	0	0	0	0	0	1759.94368180218	10559.6620908131	0	12319.6057726153	0	7039.77472720873	7039.77472720873	0	0	0	0	3519.88736360436	0	8799.71840901091	0	3519.88736360436	0	0	15839.4931362196	0	0	0	1759.94368180218	0	0	0	0	0	0	0	0	0	0	0	7039.77472720873
1a20b4b1dbe5751e4cf375b45de0e962	0	0	0	0	0	0	1759.94368180218	0	0	0	10559.6620908131	0	0	0	0	1759.94368180218	0	15839.4931362196	0	0	0	3519.88736360436	5279.83104540655	0	0	0	1759.94368180218	73917.6346356917	0	0	0	0	0	3519.88736360436	0	17599.4368180218	1759.94368180218	0	1759.94368180218	3519.88736360436	5279.83104540655	0	0	0	0	3519.88736360436	3519.88736360436	0	5279.83104540655
ac8aa7f77288aa00b26b381c12b15106	0	0	0	0	0	7039.77472720873	0	0	14079.5494544175	0	0	12319.6057726153	7039.77472720873	3519.88736360436	0	0	0	5279.83104540655	5279.83104540655	0	0	0	0	0	0	5279.83104540655	0	0	0	5279.83104540655	0	0	8799.71840901091	0	0	0	5279.83104540655	8799.71840901091	0	0	7039.77472720873	1759.94368180218	0	0	0	0	0	5279.83104540655	3519.88736360436
60b19f5cf8b6b86c55dbe2de09f9c0be	0	0	3519.88736360436	0	0	0	0	0	0	0	0	1759.94368180218	0	3519.88736360436	0	0	0	3519.88736360436	7039.77472720873	0	10559.6620908131	1759.94368180218	0	0	0	0	0	0	0	0	0	3519.88736360436	14079.5494544175	1759.94368180218	0	0	0	0	0	0	0	1759.94368180218	0	0	0	0	0	0	3519.88736360436
9f9960649d9da57a22feffb1f5113f28	0	0	0	3519.88736360436	0	0	7039.77472720873	0	0	5279.83104540655	0	0	0	0	3519.88736360436	0	0	0	0	0	0	0	3519.88736360436	0	5279.83104540655	1759.94368180218	0	0	0	10559.6620908131	0	1759.94368180218	0	0	0	0	0	0	0	1759.94368180218	12319.6057726153	0	0	0	0	0	0	0	3519.88736360436
bd31d90654fdc70e29c1d4785cdee5a9	0	0	0	0	0	5279.83104540655	7039.77472720873	0	0	19359.380499824	0	0	0	3519.88736360436	0	0	0	5279.83104540655	0	7039.77472720873	0	0	1759.94368180218	0	0	0	0	0	0	7039.77472720873	0	0	1759.94368180218	0	0	0	1759.94368180218	0	7039.77472720873	1759.94368180218	0	3519.88736360436	0	3519.88736360436	0	0	0	12319.6057726153	0
80a7f8a8acebb99a280db5d80a0442c8	0	0	0	0	0	5279.83104540655	10559.6620908131	7039.77472720873	0	5279.83104540655	0	0	0	3519.88736360436	0	0	0	5279.83104540655	0	0	0	0	1759.94368180218	0	0	5279.83104540655	0	0	0	1759.94368180218	0	0	0	0	0	0	1759.94368180218	0	0	0	1759.94368180218	1759.94368180218	0	0	0	0	0	5279.83104540655	5279.83104540655
[truncated: 212 more columns]
