# Supplementary material for: Cocoa Polyphenols Modulate the Mouse Gut Microbiome in a Site-Specific Manner
Source: Nutrients. 2025 Sep 5;17(17):2876. doi: 10.3390/nu17172876 (PMC12430346; doi:10.3390/nu17172876)
Supplement: Supplementary file 1 [file nutrients-17-02876-s001.zip › File S2. MaAsLin2 results.xlsx]

## Sheet: Phylum_Main effects
Timepoint	Site			Timepoint			Diet	Supplement
Comparison	Fecal vs Cecal	Cecal vs Mucosal	Fecal vs Mucosal	Pre-DSS vs Colitis	Pre-DSS vs Recovery	Colitis vs Recovery	AIN vs TWD	CON vs CP
Actinobacteriota	0.452	0.000108	1.36e-06	0.0356	2.55e-22	2.54e-14	0.276	0.461
Bacteroidota	0.0728	0.0182	8.56e-06	0.000663	0.372	0.0352	0.129	0.507
Firmicutes	0.748	0.0972	0.0393	2.02e-17	3.14e-22	0.213	0.349	0.671
Proteobacteria	0.982	0.0118	0.0117	3.54e-25	5.31e-06	7.42e-10	0.00526	0.477
Verrucomicrobiota	0.636	0.778	0.726	0.748	8.16e-06	2.28e-06	0.678	0.461

## Sheet: Phylum_Site within TP
Timepoint	Pre-DSS			Colitis			Recovery
Comparison	Cecal vs. Fecal	Cecal vs Mucosal	Fecal vs Mucosal	Cecal vs. Fecal	Cecal vs Mucosal	Fecal vs Mucosal	Cecal vs. Fecal	Cecal vs Mucosal	Fecal vs Mucosal
Actinobacteriota	0.503	0.114	0.0238	0.921	0.631	0.559	0.728	3.32e-08	7.5e-09
Bacteroidota	0.369	0.263	0.0514	0.262	0.872	0.322	0.771	0.000711	0.000354
Firmicutes	0.116	0.0729	0.934	0.262	0.657	0.115	0.771	0.293	0.406
Proteobacteria	0.621	0.775	0.365	0.993	0.559	0.559	0.728	0.00601	0.0196
Verrucomicrobiota	0.0128	0.775	0.0042	0.37	0.652	0.631	0.0196	0.293	0.000491

## Sheet: Phylum_TP within Site
Timepoint	Cecal			Fecal			Mucosal
Comparison	Pre-DSS vs Colitis	Pre-DSS vs Recovery	Colitis vs Recovery	Pre-DSS vs Colitis	Pre-DSS vs Recovery	Colitis vs Recovery	Pre-DSS vs Colitis	Pre-DSS vs Recovery	Colitis vs Recovery
Actinobacteriota	0.186	8.17e-11	3.75e-08	0.624	2.05e-08	2.5e-06	0.0584	3.05e-05	0.0427
Bacteroidota	0.00799	0.59	0.00104	0.341	0.898	0.356	0.244	0.0861	0.768
Firmicutes	9.34e-10	1.51e-09	0.97	6.35e-05	1.62e-10	0.00649	4.86e-05	3.05e-05	0.892
Proteobacteria	5.05e-09	0.109	1.12e-05	3.83e-10	0.00856	0.000164	1.51e-07	0.00264	0.0427
Verrucomicrobiota	0.186	0.000273	0.0349	0.00447	0.992	0.0054	0.667	0.00017	0.00459

## Sheet: Phylum Diet x Supp in site TP
Site	Cecum																		Fecal																		Mucosa
Timepoint	Pre-DSS						Colitis						Recovery						Pre-DSS						Colitis						Recovery						Pre-DSS						Colitis						Recovery
Comparison	Diet	Supplement	A/C v. A/CP	T/C vs. T/CP	A/C vs. T/C	A/CP vs. T/CP	Diet	Supplement	A/C v. A/CP	T/C vs. T/CP	A/C vs. T/C	A/CP vs. T/CP	Diet	Supplement	A/C v. A/CP	T/C vs. T/CP	A/C vs. T/C	A/CP vs. T/CP	Diet	Supplement	A/C v. A/CP	T/C vs. T/CP	A/C vs. T/C	A/CP vs. T/CP	Diet	Supplement	A/C v. A/CP	T/C vs. T/CP	A/C vs. T/C	A/CP vs. T/CP	Diet	Supplement	A/C v. A/CP	T/C vs. T/CP	A/C vs. T/C	A/CP vs. T/CP	Diet	Supplement	A/C v. A/CP	T/C vs. T/CP	A/C vs. T/C	A/CP vs. T/CP	Diet	Supplement	A/C v. A/CP	T/C vs. T/CP	A/C vs. T/C	A/CP vs. T/CP	Diet
Actinobacteriota	0.222	0.565	0.18	0.591	0.913	0.0498	0.729	0.729	0.449	0.848	0.556	0.848	0.324	0.324	0.161	0.428	0.927	0.215	0.302	0.16	0.029	0.785	0.576	0.1187	0.948	0.932	0.682	0.785	0.785	0.768	0.828	0.924	0.401	0.491	0.493	0.212	0.528	0.461	0.862	0.354	0.914	0.498	0.762	0.951	0.849	0.912	0.889	0.922	0.688
Bacteroidota	0.565	0.722	0.892	0.895	0.769	0.858	0.729	0.729	0.768	0.708	0.556	0.848	0.324	0.324	0.323	0.927	0.927	0.259	0.105	0.302	0.79	0.0945	0.0353	0.749	0.788	0.788	0.682	0.867	0.785	0.822	0.0315	0.924	0.682	0.846	0.491	0.121	0.809	0.809	0.908	0.691	0.914	0.57	0.762	0.762	0.602	0.889	0.755	0.966	0.688
Firmicutes	0.00317	0.0565	0.572	0.885	0.0867	0.0498	0.729	0.729	0.302	0.848	0.556	0.708	0.448	0.573	0.552	0.927	0.927	0.396	0.0004	0.16	0.624	0.119	0.00423	0.117	0.788	0.932	0.727	0.785	0.982	0.768	0.924	0.973	0.441	0.493	0.491	0.717	0.809	0.809	0.733	0.354	0.691	0.323	0.208	0.762	0.602	0.889	0.527	0.878	0.688
Proteobacteria	0.565	0.565	0.572	0.997	0.591	0.903	0.984	0.729	0.511	0.848	0.895	0.605	0.573	0.748	0.927	0.927	0.927	0.471	0.0383	0.992	0.57	0.351	0.0174	0.559	0.405	0.932	0.727	0.982	0.785	0.768	0.828	0.828	0.441	0.94	0.94	0.608	0.528	0.645	0.6	0.914	0.691	0.687	0.762	0.951	0.602	0.755	0.527	0.922	0.688
Verrucomicrobiota	0.00317	0.565	0.747	0.591	0.0455	0.0784	0.984	0.729	0.691	0.924	0.895	0.848	0.748	0.803	0.927	0.927	0.927	0.215	0.0292	0.302	0.624	0.049	0.00423	0.596	0.788	0.932	0.944	0.944	0.785	0.822	0.828	0.0315	0.0038	0.846	0.491	0.121	0.809	0.809	0.866	0.712	0.914	0.56	0.842	0.951	0.602	0.889	0.755	0.922	0.688
[truncated: 5 more columns]

## Sheet: Family_Main effects
Timepoint	Site			Timepoint			Diet	Supplement
Comparison	Fecal vs Cecal	Cecal vs Mucosal	Fecal vs Mucosal	Pre-DSS vs Colitis	Pre-DSS vs Recovery	Colitis vs Recovery	AIN vs TWD	CON vs CP
Acholeplasmataceae	0.813	0.0163	0.00623	1.92e-17	1.47e-10	0.0373	0.000563	0.346
Akkermansiaceae	0.646	0.775	0.862	0.671	1.45e-05	2.09e-06	0.791	0.527
Anaerovoracaceae	0.246	3.36e-14	1.53e-10	1.75e-07	0.931	9.71e-07	0.226	0.0561
Atopobiaceae	0.813	0.00216	0.00625	0.0198	9.58e-21	1.14e-12	0.796	0.0595
Bacteroidaceae	0.137	0.71	0.0404	5.72e-11	1.46e-08	0.489	0.135	0.111
Bifidobacteriaceae	0.636	0.525	0.93	0.257	6.91e-33	1.72e-27	0.311	0.879
Butyricicoccaceae	1.91e-05	1.31e-07	0.388	0.000801	1.59e-07	0.0878	0.907	0.0118
Christensenellaceae	0.387	7.21e-07	8.28e-05	2.69e-05	0.173	0.0135	0.861	0.241
Clostridia_vadinBB60_group	0.000323	1.04e-07	4.79e-18	7.2e-06	0.00733	0.128	0.322	0.735
Clostridiaceae	0.614	0.034	0.00537	1.98e-11	2.73e-06	0.0651	8.16e-05	0.378
Eggerthellaceae	0.00161	4.47e-20	1.99e-31	0.0367	3.01e-06	0.0217	0.0321	1.18e-09
Enterococcaceae	0.975	0.00766	0.00681	1.16e-41	0.796	6.09e-39	0.813	0.0902
Erysipelatoclostridiaceae	0.524	0.0064	0.000369	2.41e-14	4.48e-14	0.956	0.604	0.951
Erysipelotrichaceae	0.906	3.65e-09	9.77e-09	0.344	0.02	0.261	0.92	0.0595
Eubacterium_coprostanoligenes_group	0.796	0.0173	0.0435	3.02e-13	4.48e-14	0.791	0.473	0.341
Lachnospiraceae	1.81e-07	0.58	3.41e-09	1.64e-17	5.45e-10	0.0198	0.246	0.0763
Lactobacillaceae	0.246	1.06e-13	8.23e-18	0.000239	4.74e-05	0.786	5.11e-05	0.742
Monoglobaceae	0.652	1.5e-09	4.02e-11	0.169	0.213	0.00637	0.0163	9.53e-28
Muribaculaceae	0.542	0.0477	0.00574	4.5e-14	4.1e-14	0.94	0.905	0.943
Oscillospiraceae	1.56e-05	0.00364	4.66e-13	5.72e-11	1.83e-08	0.468	0.51	0.00122
Peptococcaceae	0.000664	0.257	0.0273	0.0752	0.518	0.0125	0.177	0.591
Peptostreptococcaceae	0.253	6.09e-25	1.08e-29	0.0735	0.934	0.0666	0.000874	0.0267
RF39	0.513	0.000854	0.013	7.99e-08	0.000714	0.0817	0.975	1.39e-05
Rikenellaceae	0.645	0.236	0.0677	0.861	0.813	0.665	0.0375	0.448
Ruminococcaceae	0.000205	0.0699	0.0635	1.78e-06	0.124	0.00378	0.652	0.742
Staphylococcaceae
Streptococcaceae	0.0528	7.43e-12	4.01e-18	1.26e-05	0.00221	0.293	0.124	0.378
Sutterellaceae	0.975	0.0229	0.0195	1.97e-24	5.58e-06	1.46e-09	0.00594	0.542
UCG_010	0.934	0.00171	0.00107	1.58e-10	4.48e-14	0.267	0.975	0.934

## Sheet: Family_Site within TP
Timepoint	TP1			TP2			TP3
Comparison	Cecal vs. Fecal	Cecal vs Mucosal	Fecal vs Mucosal	Cecal vs. Fecal	Cecal vs Mucosal	Fecal vs Mucosal	Cecal vs. Fecal	Cecal vs Mucosal	Fecal vs Mucosal
Acholeplasmataceae	0.467	0.224	0.0199	0.455	0.828	0.529	0.519	0.0489	0.281
Akkermansiaceae	0.00623	0.763	0.00098	0.328	0.679	0.529	0.0285	0.322	0.000571
Anaerovoracaceae	0.121	3.81e-12	9.92e-17	0.253	0.000115	0.0165	0.244	0.0015	0.0846
Atopobiaceae	0.952	0.714	0.668	0.679	0.319	0.529	0.887	0.000323	0.000136
Bacteroidaceae	0.431	0.431	0.994	0.489	0.81	0.314	0.741	0.0367	0.011
Bifidobacteriaceae	0.766	0.22	0.331	0.828	0.00877	0.0126	0.949	0.00043	0.000323
Butyricicoccaceae	0.0375	0.00623	0.641	0.00863	0.00863	0.959	0.0652	0.0315	0.885
Christensenellaceae	0.76	0.00119	0.000148	0.431	0.0548	0.388	0.206	0.0266	0.472
Clostridia_vadinBB60_group	0.00252	0.139	8.4e-07	0.0657	0.174	0.000231	0.477	1.14e-06	2.45e-08
Clostridiaceae	0.76	0.341	0.154	0.63	0.232	0.0385	0.809	0.281	0.154
Eggerthellaceae	0.0287	1.9e-08	2.9e-14	0.639	3.76e-05	1.48e-06	0.519	3.12e-06	9.83e-08
Enterococcaceae
Erysipelatoclostridiaceae	0.262	0.0143	7.16e-05	0.771	0.0112	0.0215	0.923	0.31	0.25
Erysipelotrichaceae	0.987	0.000612	0.000299	0.993	0.679	0.661	0.759	0.00236	0.00974
Eubacterium_coprostanoligenes_group	0.937	0.00288	0.00211	0.804	0.122	0.0385
Lachnospiraceae	1.96e-07	0.68	8.71e-07	0.156	0.63	0.0215	0.0285	0.948	0.0146
Lactobacillaceae	0.647	0.0132	0.000831	0.268	0.000115	1.77e-07	0.949	2.21e-09	2.21e-09
Monoglobaceae	0.342	0.000445	7.69e-07	0.668	0.0301	0.11	0.892	0.00315	0.00168
Muribaculaceae	0.773	0.68	0.451	0.37	0.793	0.51	0.923	0.00648	0.00974
Oscillospiraceae	0.000591	0.19	2.98e-07	0.0165	0.128	1.27e-05	0.179	0.139	0.0015
Peptococcaceae	0.0471	0.22	0.61	0.165	0.536	0.504	0.519	0.288	0.0491
Peptostreptococcaceae	0.467	1.4e-08	2.83e-11	0.455	9.25e-09	7.02e-11	0.849	2.63e-08	1e-08
RF39	0.937	0.00159	0.000516	0.63	0.585	0.929	0.809	0.429	0.605
Rikenellaceae	0.773	0.431	0.252	0.679	0.828	0.529	0.519	0.46	0.142
Ruminococcaceae	0.000464	0.424	0.00701	0.296	0.679	0.504	0.17	0.943	0.149
Staphylococcaceae	0.251	0.00561	1.33e-05	0.63	0.164	0.0228
Streptococcaceae	0.0277	0.00623	2.52e-07	0.63	0.00629	0.000322	0.892	2.46e-07	1.12e-07
Sutterellaceae	0.68	0.773	0.451	0.999	0.423	0.397	0.759	0.00822	0.0266
UCG_010	0.981	0.000464	0.000196	0.3	0.292	0.999	0.667	0.448	0.205

## Sheet: Family_TP within Site
Timepoint	Cecal			Fecal			Mucosal
Comparison	Pre-DSS vs Colitis	Pre-DSS vs Recovery	Colitis vs Recovery	Pre-DSS vs Colitis	Pre-DSS vs Recovery	Colitis vs Recovery	Pre-DSS vs Colitis	Pre-DSS vs Recovery	Colitis vs Recovery
Acholeplasmataceae	3.18e-07	1.98e-07	0.903	0.000148	0.0213	0.199	1.6e-06	0.00138	0.181
Akkermansiaceae	0.2	0.000294	0.0401	0.00332	0.992	0.00587	0.738	0.000322	0.00638
Anaerovoracaceae	0.000294	0.845	0.0013	0.506	0.0162	0.00262	0.000878	0.426	0.073
Atopobiaceae	0.0687	4.89e-08	0.00025	0.41	8.29e-07	0.000112	0.238	2.07e-05	0.00662
Bacteroidaceae	0.000557	0.0299	0.324	0.00662	0.016	0.889	2.63e-06	2.63e-06	0.958
Bifidobacteriaceae	0.889	2.25e-17	5.85e-18	0.559	1.16e-16	1.5e-14	0.174	0.000292	0.092
Butyricicoccaceae	0.0051	7.92e-08	0.00848	0.00139	0.000508	0.898	0.722	0.188	0.534
Christensenellaceae	0.0778	0.389	0.466	0.000994	0.0363	0.351
Clostridia_vadinBB60_group	0.00369	6.78e-05	0.365	0.0271	0.145	0.63	0.0313	0.971	0.0706
Clostridiaceae	0.00122	0.0101	0.652	0.000226	0.00211	0.631	0.000812	0.12	0.267
Eggerthellaceae	0.407	0.0206	0.21	0.016	0.000163	0.283
Enterococcaceae	6.07e-19	0.879	1.55e-18	3.67e-16	0.876	5.25e-16	0.125	0.821	0.371
Erysipelatoclostridiaceae	4.89e-08	1.73e-07	0.867	0.000269	0.000158	0.946	3.74e-05	9.7e-05	0.918
Erysipelotrichaceae	0.945	0.17	0.163	0.961	0.397	0.421	0.0819	0.174	0.89
Eubacterium_coprostanoligenes_group	7.92e-08	4.9e-08	0.902	1.13e-08	6.03e-09	0.961
Lachnospiraceae	2.18e-11	4e-06	0.0133	6.78e-05	0.00239	0.411	0.00031	0.012	0.556
Lactobacillaceae	0.0437	0.00103	0.32	0.00211	0.00326	0.942	0.488	0.544	0.959
Monoglobaceae	0.252	0.0485	0.00117	0.00229	0.339	0.000104
Muribaculaceae	0.000253	2.68e-08	0.0401	4.69e-06	3.73e-06	0.986	4.86e-05	0.0779	0.103
Oscillospiraceae	2.48e-07	1.89e-06	0.759	9.94e-05	0.000872	0.643	0.0313	0.0795	0.89
Peptococcaceae	0.0687	0.213	0.677	0.141	0.555	0.51	0.88	0.125	0.092
Peptostreptococcaceae	0.064	0.924	0.0552	0.0468	0.331	0.00269	0.88	0.869	0.959
RF39	4e-06	0.00403	0.137	2e-05	0.00255	0.267	0.677	0.981	0.712
Rikenellaceae	0.845	0.879	0.945	0.992	0.904	0.942	0.769	0.983	0.778
Ruminococcaceae	6.08e-10	0.00196	0.000743	0.00039	0.134	0.0827	0.234	0.869	0.508
Staphylococcaceae	0.761	0.142	0.31	0.159	0.00142	0.168
Streptococcaceae	0.0107	0.879	0.0289	4.95e-08	7.42e-05	0.168	0.426	0.174	0.778
Sutterellaceae	3.35e-09	0.0885	1.73e-05	7.4e-10	0.00709	0.000211	6.29e-07	0.00439	0.0572
UCG_010	4.69e-07	2.18e-11	0.0383	1.64e-12	7.82e-12	0.802

## Sheet: Family Diet x Supp in site TP
Site	Cecum																		Fecal																		Mucosa
Timepoint	TP1						TP2						TP3						TP1						TP2						TP3						TP1						TP2						TP3
Comparison	Diet	Supplement	A/C v. A/CP	T/C vs. T/CP	A/C vs. T/C	A/CP vs. T/CP	Diet	Supplement	A/C v. A/CP	T/C vs. T/CP	A/C vs. T/C	A/CP vs. T/CP	Diet	Supplement	A/C v. A/CP	T/C vs. T/CP	A/C vs. T/C	A/CP vs. T/CP	Diet	Supplement	A/C v. A/CP	T/C vs. T/CP	A/C vs. T/C	A/CP vs. T/CP	Diet	Supplement	A/C v. A/CP	T/C vs. T/CP	A/C vs. T/C	A/CP vs. T/CP	Diet	Supplement	A/C v. A/CP	T/C vs. T/CP	A/C vs. T/C	A/CP vs. T/CP	Diet	Supplement	A/C v. A/CP	T/C vs. T/CP	A/C vs. T/C	A/CP vs. T/CP	Diet	Supplement	A/C v. A/CP	T/C vs. T/CP	A/C vs. T/C	A/CP vs. T/CP	Diet
Acholeplasmataceae	0.0104	0.689	0.999	0.61	0.0464	0.107	0.879	0.928	0.924	0.969	0.931	0.805							0.104	0.758	0.936	0.595	0.128	0.595							0.907	0.894	0.121	0.468	0.42	0.147	0.965	0.973	0.905	0.773	0.997	0.733							0.799
Akkermansiaceae	0.00886	0.571	0.813	0.574	0.0547	0.0734	0.994	0.928	0.773	0.969	0.961	0.881	0.525	0.207	0.114	0.881	0.926	0.182	0.0467	0.544	0.857	0.131	0.0101	0.715	0.621	0.872	0.964	0.856	0.915	0.856	0.817	0.0656	0.00659	0.922	0.633	0.147	0.965	0.965	0.959	0.766	0.985	0.766	0.973	0.973	0.784	0.972	0.872	1	0.799
Anaerovoracaceae	0.856	0.797	0.962	0.711	0.855	0.905	0.928	0.66	0.674	0.787	0.961	0.889	0.828	0.579	0.58	0.849	0.786	0.986	0.187	0.472	0.611	0.696	0.502	0.415	0.904	0.416	0.172	0.936	0.63	0.458	0.0946	0.0656	0.774	0.0275	0.0288	0.732							0.973	0.711	0.622	0.896	0.872	0.974	0.799
Atopobiaceae	0.825	0.619	0.924	0.61	0.974	0.768	0.928	0.879	0.674	0.881	0.829	0.787	0.342	0.828	0.547	0.768	0.98	0.182	0.798	0.781	0.939	0.696	0.942	0.696	0.862	0.775	0.452	0.645	0.677	0.621	0.894	0.967	0.537	0.639	0.805	0.414	0.965	0.927	0.94	0.766	0.997	0.768	0.973	0.973	0.771	1	0.872	1	0.799
Bacteroidaceae	0.619	0.333	0.881	0.173	0.469	0.905	0.928	0.928	0.773	0.57	0.829	0.678	0.392	0.392	0.793	0.328	0.965	0.321	0.0524	0.104	0.967	0.0132	0.00594	0.841	0.625	0.733	0.975	0.664	0.943	0.624	0.0656	0.967	0.961	0.922	0.42	0.249	0.965	0.766	0.905	0.704	0.997	0.766	0.973	0.894	0.784	0.896	0.936	0.972	0.799
Bifidobacteriaceae	0.468	0.271	0.143	0.797	0.974	0.214	0.68	0.879	0.773	0.805	0.87	0.753	0.129	0.783	0.626	0.979	0.547	0.124	0.288	0.472	0.488	0.828	0.764	0.355	0.416	0.775	0.881	0.624	0.928	0.392	0.214	0.921	0.483	0.801	0.92	0.143	0.965	0.841	0.855	0.768	0.978	0.885	0.973	0.973	0.909	1	0.925	0.972	0.915
Butyricicoccaceae	0.65	0.571	0.836	0.574	0.964	0.631	0.879	0.928	0.773	0.889	0.862	0.952	0.109	0.972	0.793	0.74	0.223	0.287	0.237	0.703	0.886	0.387	0.937	0.131	0.572	0.621	0.719	0.856	0.915	0.792	0.967	0.967	0.977	0.922	0.95	0.922	0.817	0.965	0.921	0.766	0.768	0.885	0.973	0.973	0.872	0.896	0.921	0.896
Christensenellaceae	0.595	0.87	0.529	0.574	0.855	0.249	0.928	0.928	0.773	0.678	0.931	0.678	0.949	0.949	0.817	0.881	0.965	0.807	0.703	0.888	0.886	0.696	0.95	0.595	0.416	0.477	0.452	0.944	0.929	0.368	0.817	0.967	0.488	0.639	0.805	0.369
Clostridia_vadinBB60_group	0.543	0.853	0.492	0.574	0.895	0.173	0.928	0.928	0.773	0.805	0.829	0.881	0.2	0.938	0.793	0.913	0.671	0.203	0.888	0.735	0.622	0.907	0.709	0.788	0.477	0.572	0.452	0.856	0.437	0.944	0.967	0.995	0.588	0.639	0.767	0.529	0.841	0.973	0.788	0.766	0.768	0.96	0.988	0.973	0.93	1	0.909	1	0.799
Clostridiaceae	0.00396	0.571	0.533	0.905	0.0299	0.0638	0.928	0.928	0.773	0.287	0.829	0.287	0.136	0.288	0.626	0.355	0.434	0.182	0.00229	0.545	0.488	0.907	0.00995	0.131	0.465	0.216	0.881	0.0303	0.915	0.137	0.17	0.614	0.786	0.639	0.633	0.369	0.641	0.973	0.921	0.782	0.768	0.766	0.973	0.711	0.909	0.896	0.881	0.896	0.964
Eggerthellaceae	0.595	0.0104	0.0353	0.235	0.974	0.447	0.928	0.558	0.0654	0.969	0.914	0.449	0.885	0.00202	0.000749	0.204	0.269	0.397	0.798	0.00229	0.00179	0.263	0.339	0.595	0.572	0.416	0.433	0.912	0.929	0.425	0.894	0.00222	0.0169	0.143	0.959	0.639
Enterococcaceae							0.928	0.66	0.773	0.57	0.983	0.781													0.477	0.416	0.619	0.368	0.928	0.453							0.73	0.965	0.976	0.782	0.768	0.771	0.973	0.973	0.613	0.896	0.801	0.972	0.964
Erysipelatoclostridiaceae	0.681	0.333	0.617	0.455	0.938	0.759	0.928	0.928	0.971	0.678	0.961	0.787	0.828	0.686	0.331	0.768	0.731	0.345	0.992	0.167	0.534	0.415	0.95	0.927	0.688	0.621	0.711	0.856	0.915	0.9	0.967	0.995	0.437	0.414	0.42	0.533	0.965	0.965	0.724	0.782	0.865	0.704	0.973	0.973	0.771	0.957	0.872	1	0.799
Erysipelotrichaceae	0.468	0.619	0.775	0.797	0.791	0.534	0.928	0.66	0.971	0.287	0.894	0.57	0.949	0.625	0.608	0.881	0.965	0.768	0.292	0.758	0.936	0.787	0.502	0.595	0.586	0.416	0.88	0.368	0.929	0.435	0.995	0.995	0.799	0.922	0.805	0.922	0.817	0.973	0.905	0.782	0.768	0.829	0.973	0.655	0.573	0.896	0.889	1	0.799
Eubacterium_coprostanoligenes_group	0.0734	0.668	0.962	0.61	0.541	0.107													0.992	0.703	0.886	0.696	0.95	0.907													0.965	0.969	0.759	0.704	0.799	0.704
Lachnospiraceae	0.176	0.319	0.492	0.525	0.426	0.346	0.928	0.824	0.773	0.678	0.931	0.969	0.149	0.828	0.704	0.921	0.636	0.16	0.758	0.472	0.646	0.696	0.85	0.841	0.942	0.477	0.487	0.856	0.928	0.856	0.995	0.614	0.483	0.922	0.828	0.922	0.965	0.965	0.848	0.704	0.768	0.771	0.973	0.711	0.403	1	0.872	0.896	0.799
Lactobacillaceae	0.0497	0.468	0.246	0.967	0.0467	0.447	0.928	0.928	0.773	0.995	0.962	0.787	0.828	0.911	0.704	0.374	0.789	0.352	0.187	0.546	0.646	0.787	0.317	0.595	0.416	0.811	0.96	0.757	0.915	0.435	0.817	0.995	0.838	0.922	0.98	0.639	0.48	0.965	0.95	0.766	0.865	0.704	0.973	0.894	0.771	0.896	0.872	0.972	0.799
Monoglobaceae	0.468	1.57e-05	4.69e-05	0.0321	0.855	0.105	0.824	0.0136	0.0654	0.449	0.961	0.57	0.828	0.000589	0.000749	0.105	0.367	0.7	0.237	1.05e-09	1.57e-07	3.44e-05	0.937	0.131	0.507	0.0181	0.0218	0.392	0.928	0.368	0.817	6.43e-06	1.39e-05	0.0237	0.718	0.216
Muribaculaceae	0.977	0.841	0.924	0.678	0.855	0.797	0.928	0.928	0.895	0.805	0.931	0.889	0.949	0.938	0.331	0.182	0.28	0.199	0.544	0.758	0.936	0.595	0.379	0.907	0.958	0.837	0.566	0.425	0.687	0.468	0.995	0.995	0.437	0.429	0.42	0.51	0.965	0.817	0.768	0.766	0.865	0.852	0.973	0.973	0.771	0.896	0.872	0.896	0.799
Oscillospiraceae	0.333	0.668	0.0827	0.317	0.714	0.0321	0.928	0.668	0.773	0.678	0.961	0.881	0.392	0.873	0.27	0.365	0.789	0.105	0.515	0.781	0.939	0.696	0.463	0.828	0.507	0.416	0.452	0.752	0.832	0.856	0.921	0.614	0.422	0.922	0.882	0.639	0.965	0.48	0.0305	0.885	0.768	0.704	0.973	0.711	0.613	0.896	0.889	1	0.799
Peptococcaceae	0.571	0.681	0.248	0.0339	0.293	0.0321	0.928	0.928	0.773	0.969	0.931	0.969	0.159	0.993	0.547	0.365	0.971	0.0849	0.703	0.831	0.686	0.787	0.95	0.578	0.733	0.584	0.452	0.87	0.677	0.784	0.775	0.817	0.799	0.801	0.805	0.762	0.965	0.841	0.998	0.704	0.865	0.704	0.973	0.973	0.909	0.972	0.872	1	0.987
Peptostreptococcaceae	0.0104	0.571	0.637	0.797	0.0728	0.105	0.928	0.928	0.773	0.889	0.961	0.849	0.2	0.207	0.841	0.124	0.965	0.105	0.0363	0.198	0.739	0.263	0.317	0.0784	0.416	0.621	0.975	0.621	0.915	0.425	0.362	0.614	0.766	0.639	0.718	0.51	0.965	0.965	0.932	0.967	0.879	0.967	0.921	0.973	0.93	0.896	0.889	0.896	0.799
RF39	0.825	0.00145	0.0353	0.0321	0.895	0.924	0.928	0.558	0.674	0.678	0.961	0.889	0.72	0.342	0.527	0.602	0.971	0.602	0.703	0.00271	0.0375	0.0685	0.817	0.787	0.477	0.416	0.487	0.53	0.915	0.621	0.967	0.614	0.537	0.922	0.815	0.922	0.965	0.973	0.94	0.782	0.997	0.768	0.973	0.973	0.909	0.896	0.872	0.972	0.799
Rikenellaceae	0.497	0.977	0.717	0.61	0.974	0.257	0.928	0.879	0.773	0.805	0.961	0.881	0.2	0.584	0.793	0.551	0.393	0.365	0.703	0.703	0.967	0.595	0.99	0.595	0.869	0.477	0.705	0.621	0.929	0.944	0.351	0.894	0.903	0.922	0.718	0.525	0.973	0.73	0.848	0.704	0.997	0.852	0.973	0.973	0.93	0.972	0.881	1	0.799
Ruminococcaceae	0.207	0.176	0.932	0.0325	0.974	0.0339	0.946	0.928	0.971	0.969	0.962	0.973	0.207	0.418	0.966	0.199	0.965	0.149	0.693	0.781	0.936	0.841	0.759	0.767	0.845	0.621	0.452	0.856	0.839	0.708	0.775	0.907	0.731	0.964	0.947	0.533	0.841	0.973	0.848	0.766	0.997	0.704	0.973	0.87	0.613	0.972	0.909	0.957	0.964
Staphylococcaceae	0.497	0.045	0.633	0.0321	0.173	0.883	0.981	0.928	0.773	0.881	0.931	0.805							0.751	0.104	0.653	0.131	0.533	0.841	0.869	0.584	0.462	0.941	0.915	0.758
Streptococcaceae	0.333	0.468	0.643	0.574	0.684	0.455	0.994	0.928	0.773	0.881	0.931	0.805	0.599	0.783	0.704	0.204	0.802	0.182	0.703	0.0364	0.0277	0.578	0.385	0.828	0.416	0.811	0.964	0.783	0.915	0.435	0.17	0.995	0.915	0.922	0.42	0.525	0.965	0.965	0.976	0.782	0.997	0.768	0.973	0.973	0.96	1	0.889	1	0.799
Sutterellaceae	0.571	0.619	0.633	0.905	0.683	0.814	0.66	0.928	0.773	0.889	0.961	0.449	0.72	0.938	0.704	0.768	0.971	0.397	0.0714	0.992	0.646	0.595	0.0487	0.666	0.416	0.744	0.719	0.941	0.915	0.425	0.894	0.817	0.659	0.951	0.961	0.639	0.641	0.965	0.905	0.835	0.768	0.704	0.97	0.988	0.771	0.896	0.829	1	0.799
UCG_010	0.844	0.782	0.617	0.797	0.684	0.797	0.66	0.928	0.773	0.678	0.961	0.449	0.525	0.911	0.547	0.221	0.223	0.768	0.735	0.735	0.939	0.595	0.95	0.595	0.477	0.621	0.609	0.936	0.928	0.452	0.967	0.967	0.961	0.799	0.805	0.925	0.965	0.965	0.905	0.782	0.865	0.782
[truncated: 5 more columns]
