# Supplementary material for: Cocoa Polyphenols Modulate the Mouse Gut Microbiome in a Site-Specific Manner
Source: Nutrients. 2025 Sep 5;17(17):2876. doi: 10.3390/nu17172876 (PMC12430346; doi:10.3390/nu17172876)
Supplement: Supplementary file 1 [file nutrients-17-02876-s001.zip › File S3. KEGG pathway enrichment analysis results.xlsx]

## Sheet: All data
Sheet 1 - Pathway enrichment analysis of significant KEGG terms following MaAsLin2 multifactor analysis for site, time point, diet, and supplement
Comparing Sites											Comparing Time Points											Comparing Diet											Comparing Supplement
FE vs CE											COL vs PRE											TWD vs AIN											CP vs CON
Pathway	Total	Expected	Hits	Pval	FDR	FE_mean	CE_mean	log2FC_FE_vs_CE	Direction		Pathway	Total	Expected	Hits	Pval	FDR	COL_mean	PRE_mean	log2FC_COL_vs_PRE	Direction		Pathway	Total	Expected	Hits	Pval	FDR	TWD_mean	AIN_mean	log2FC_TWD_vs_AIN	Direction		Pathway	Total	Expected	Hits	Pval	FDR	CP_mean	CON_mean	log2FC_CP_vs_CON	Direction
Butanoate metabolism	97	4.94	18	1.06e-06	0.000159	4866.64	4950.11	-0.025	Lower in FE		Pyruvate metabolism	113	28.7	55	4.69e-08	6.99e-06	10571.7	10854.2	-0.038	Higher in PRE		Galactose metabolism	58	10.3	27	3.25e-07	4.84e-05	10497.9	10732.6	-0.032	Higher in AIN		Fructose and mannose metabolism	94	1.49	8	8.86e-05	0.0132	7721.77	7895.75	-0.032	Higher in CON
Valine, leucine and isoleucine degradation	55	2.8	9	0.00155	0.0799	3710.98	3917.08	-0.078	Lower in FE		Glycolysis / Gluconeogenesis	86	21.8	44	1.78e-07	1.32e-05	13093	14231	-0.12	Higher in PRE		Pyruvate metabolism	113	20.1	39	1.02e-05	0.000763	10549.8	10438.5	0.015	Higher in TWD		Sulfur metabolism	79	1.25	6	0.00135	0.1	4084.91	3956.34	0.046	Higher in CP
Selenocompound metabolism	18	0.917	5	0.00161	0.0799	2956.3	2933.99	0.011	Higher in FE		Amino sugar and nucleotide sugar metabolism	133	33.7	60	3.55e-07	1.76e-05	18882.7	19222.3	-0.026	Higher in PRE		Amino sugar and nucleotide sugar metabolism	133	23.6	43	2.34e-05	0.000876	18800.5	17839	0.076	Higher in TWD		Pentose and glucuronate interconversions	72	1.14	5	0.00513	0.255	2844.9	2779.65	0.033	Higher in CP
Terpenoid backbone biosynthesis	23	1.17	5	0.00513	0.191	4288.84	4191.72	0.033	Higher in FE		Valine, leucine and isoleucine degradation	55	14	31	7.99e-07	2.98e-05	4121.77	4253.78	-0.045	Higher in PRE		Pantothenate and CoA biosynthesis	38	6.75	18	2.35e-05	0.000876	4206.92	4162.21	0.015	Higher in TWD		Steroid degradation	10	0.158	2	0.0102	0.38	93.86	67.78	0.464	Higher in CP
Lysine degradation	46	2.34	7	0.00779	0.232	1149.94	1222.18	-0.088	Lower in FE		Propanoate metabolism	82	20.8	41	1.04e-06	3.11e-05	6744.83	7347.6	-0.123	Higher in PRE		Terpenoid backbone biosynthesis	23	4.09	13	3.09e-05	0.00092	4095.96	4191.89	-0.033	Higher in AIN		Drug metabolism - other enzymes	20	0.317	2	0.039	1	2434.09	2488.8	-0.032	Higher in CON
Starch and sucrose metabolism	73	3.72	9	0.0108	0.268	14609.1	13434.7	0.121	Higher in FE		Glyoxylate and dicarboxylate metabolism	85	21.6	40	9.74e-06	0.000242	7856.4	7252.5	0.115	Higher in COL		Valine, leucine and isoleucine biosynthesis	17	3.02	10	0.00017	0.00423	2482.42	2654.34	-0.097	Higher in AIN		Galactose metabolism	58	0.919	3	0.0628	1	10585.9	10649.6	-0.009	Higher in CON
Purine metabolism	149	7.59	14	0.0179	0.377	16836.8	16295.8	0.047	Higher in FE		Porphyrin metabolism	87	22.1	39	5.07e-05	0.00108	3867	5631.39	-0.542	Higher in PRE		Peptidoglycan biosynthesis	49	8.7	18	0.00115	0.0215	7018.66	7002.74	0.003	Higher in TWD		Glycine, serine and threonine metabolism	97	1.54	4	0.0658	1	7269.57	7142	0.026	Higher in CP
Glycerolipid metabolism	43	2.19	6	0.0203	0.377	3010.99	2866.2	0.071	Higher in FE		Citrate cycle (TCA cycle)	54	13.7	26	0.000227	0.0036	5844.82	4548.95	0.362	Higher in COL		Fructose and mannose metabolism	94	16.7	29	0.0012	0.0215	7536.88	8067.28	-0.098	Higher in AIN		Pentose phosphate pathway	69	1.09	3	0.0947	1	5737.41	5838.21	-0.025	Higher in CON
Porphyrin metabolism	87	4.43	9	0.0311	0.515	4525.49	4641.13	-0.036	Lower in FE		Fatty acid degradation	25	6.34	15	0.000242	0.0036	2598.32	3508.54	-0.433	Higher in PRE		Glycolysis / Gluconeogenesis	86	15.3	27	0.00131	0.0215	13497.5	12920.5	0.063	Higher in TWD		Isoquinoline alkaloid biosynthesis	11	0.174	1	0.161	1	645.04	648.73	-0.008	Higher in CON
											Lipoic acid metabolism	25	6.34	15	0.000242	0.0036	523.67	412.7	0.343	Higher in COL		Histidine metabolism	35	6.22	14	0.00158	0.0215	2617.96	2745.76	-0.069	Higher in AIN		Tropane, piperidine and pyridine alkaloid biosynthesis	11	0.174	1	0.161	1	1112.07	1118.44	-0.008	Higher in CON
FE vs MU											Butanoate metabolism	97	24.6	40	0.000373	0.0049	4843.44	5678.26	-0.229	Higher in PRE		Porphyrin metabolism	87	15.5	27	0.00159	0.0215	4978.31	4274.77	0.22	Higher in TWD
Pathway	Total	Expected	Hits	Pval	FDR	FE_mean	MU_mean	log2FC_FE_vs_MU	Direction		Starch and sucrose metabolism	73	18.5	32	0.000395	0.0049	13844.3	13141.6	0.075	Higher in COL		Lipoic acid metabolism	25	4.44	11	0.00203	0.0232	468.34	521.5	-0.155	Higher in AIN
Pyruvate metabolism	113	26.7	54	1.03e-08	1.53e-06	10475.6	10534.3	-0.008	Lower in FE		Vitamin B6 metabolism	12	3.04	9	0.00043	0.00493	1393.29	1273.37	0.13	Higher in COL		Starch and sucrose metabolism	73	13	23	0.00279	0.0297	13113.3	13204.8	-0.01	Higher in AIN
Citrate cycle (TCA cycle)	54	12.8	31	8.31e-08	6.19e-06	5034.61	5697.95	-0.179	Lower in FE		Glycine, serine and threonine metabolism	97	24.6	39	0.000803	0.00855	7245.63	6841.04	0.083	Higher in COL		Propanoate metabolism	82	14.6	25	0.00307	0.0305	7109.75	6726.25	0.08	Higher in TWD
Glycolysis / Gluconeogenesis	86	20.4	42	2.23e-07	1.11e-05	14120.5	12047.4	0.229	Higher in FE		Pantothenate and CoA biosynthesis	38	9.64	19	0.000885	0.00879	3884.58	4383.34	-0.174	Higher in PRE		Alanine, aspartate and glutamate metabolism	54	9.59	18	0.00402	0.0374	7117.94	7131.75	-0.003	Higher in AIN
Terpenoid backbone biosynthesis	23	5.44	17	4.56e-07	1.7e-05	4288.84	3954.49	0.117	Higher in FE		Fatty acid biosynthesis	28	7.1	15	0.00125	0.011	4248.82	4377.79	-0.043	Higher in PRE		Valine, leucine and isoleucine degradation	55	9.77	18	0.00501	0.0439	4077.04	4148.38	-0.025	Higher in AIN
Valine, leucine and isoleucine degradation	55	13	30	6.24e-07	1.86e-05	3710.98	4701.47	-0.341	Lower in FE		Terpenoid backbone biosynthesis	23	5.84	13	0.00139	0.0115	4040.72	4138.05	-0.034	Higher in PRE		Selenocompound metabolism	18	3.2	8	0.00778	0.0644	2927.95	2996.81	-0.034	Higher in AIN
Propanoate metabolism	82	19.4	39	1.44e-06	3.58e-05	6719.63	7186.32	-0.097	Lower in FE		Galactose metabolism	58	14.7	25	0.00224	0.0168	11583	9655.53	0.263	Higher in COL		Glycine, serine and threonine metabolism	97	17.2	27	0.00849	0.0666	7112.94	7306.19	-0.039	Higher in AIN
Lipoic acid metabolism	25	5.92	17	2.98e-06	6.35e-05	444.64	547.22	-0.299	Lower in FE		beta-Alanine metabolism	32	8.12	16	0.00225	0.0168	1352.54	2046.69	-0.597	Higher in PRE		Biotin metabolism	22	3.91	9	0.00916	0.0683	3425.95	3446.42	-0.009	Higher in AIN
Galactose metabolism	58	13.7	29	9.75e-06	0.000182	10917.4	9973.69	0.13	Higher in FE		Biotin metabolism	22	5.58	12	0.00318	0.0226	3486.95	3500.79	-0.006	Higher in PRE		Citrate cycle (TCA cycle)	54	9.59	17	0.00968	0.0687	5021.5	5668.95	-0.175	Higher in AIN
Starch and sucrose metabolism	73	17.3	33	3.56e-05	0.000589	14609.1	11456.5	0.351	Higher in FE		Selenocompound metabolism	18	4.57	10	0.00594	0.0402	2938.37	2811.62	0.064	Higher in COL		Vitamin B6 metabolism	12	2.13	6	0.0107	0.0728	1361.37	1416.7	-0.057	Higher in AIN
Amino sugar and nucleotide sugar metabolism	133	31.5	51	7.91e-05	0.00112	19300.6	16875.7	0.194	Higher in FE		Lipopolysaccharide biosynthesis	44	11.2	19	0.00719	0.0466	3416.28	2674.74	0.353	Higher in COL		Glycosaminoglycan degradation	13	2.31	6	0.017	0.11	2730.04	3003.59	-0.138	Higher in AIN
Histidine metabolism	35	8.28	19	8.27e-05	0.00112	2385.28	3140.64	-0.397	Lower in FE		Pentose phosphate pathway	69	17.5	27	0.00766	0.0475	5856.43	5878.15	-0.005	Higher in PRE		Streptomycin biosynthesis	17	3.02	7	0.0203	0.121	2832.82	2975.96	-0.071	Higher in AIN
Glyoxylate and dicarboxylate metabolism	85	20.1	35	0.000215	0.00267	7183.29	8358.82	-0.219	Lower in FE		Purine metabolism	149	37.8	51	0.00849	0.0506	15465.7	16489.4	-0.092	Higher in PRE		Glyoxylate and dicarboxylate metabolism	85	15.1	23	0.0204	0.121	7537.41	7870.35	-0.062	Higher in AIN
Pyrimidine metabolism	87	20.6	35	0.000368	0.00421	13937.6	11997.6	0.216	Higher in FE		Alanine, aspartate and glutamate metabolism	54	13.7	22	0.00902	0.0517	7123.44	6822.72	0.062	Higher in COL		Fatty acid degradation	25	4.44	9	0.0228	0.131	3119.27	2745.32	0.184	Higher in TWD
Fatty acid degradation	25	5.92	14	0.000479	0.0051	2763.76	3261.94	-0.239	Lower in FE		Pyrimidine metabolism	87	22.1	32	0.0112	0.0618	12580.5	13743.1	-0.128	Higher in PRE		Pentose phosphate pathway	69	12.3	19	0.028	0.154	5824.84	5744.52	0.02	Higher in TWD
Selenocompound metabolism	18	4.26	11	0.000731	0.00681	2956.3	2996.52	-0.019	Lower in FE		Lysine degradation	46	11.7	19	0.0125	0.0666	1096.13	1752.68	-0.677	Higher in PRE		Cysteine and methionine metabolism	97	17.2	25	0.0289	0.154	8081.72	8374.66	-0.051	Higher in AIN
Glycine, serine and threonine metabolism	97	23	37	0.000853	0.00748	6984.32	7536.65	-0.11	Lower in FE		Lysine biosynthesis	41	10.4	17	0.017	0.0844	4828.83	4754.6	0.022	Higher in COL		Glucosinolate biosynthesis	2	0.355	2	0.0315	0.157	233.28	263.35	-0.174	Higher in AIN
Purine metabolism	149	35.3	51	0.00183	0.0138	16836.8	15052.5	0.162	Higher in FE		Fructose and mannose metabolism	94	23.9	33	0.0212	0.102	8572.34	7440.31	0.204	Higher in COL		Oxidative phosphorylation	112	19.9	28	0.0316	0.157	7608.69	7945.73	-0.063	Higher in AIN
Vitamin B6 metabolism	12	2.84	8	0.00187	0.0138	1322.31	1459.32	-0.142	Lower in FE		Streptomycin biosynthesis	17	4.31	8	0.0432	0.201	3243.22	2421.94	0.421	Higher in COL		Pyrimidine metabolism	87	15.5	22	0.0472	0.221	13281	12954.7	0.036	Higher in TWD
Valine, leucine and isoleucine biosynthesis	17	4.02	10	0.00194	0.0138	2386.51	2828.63	-0.245	Lower in FE													Phenylalanine, tyrosine and tryptophan biosynthesis	59	10.5	16	0.0474	0.221	5711.91	5641.33	0.018	Higher in TWD
Drug metabolism - other enzymes	20	4.73	11	0.0024	0.0163	2586.95	2293	0.174	Higher in FE		REC vs PRE
Alanine, aspartate and glutamate metabolism	54	12.8	22	0.0037	0.024	7178.09	7050.44	0.026	Higher in FE		Pathway	Total	Expected	Hits	Pval	FDR	REC_mean	PRE_mean	log2FC_REC_vs_PRE	Direction
Biotin metabolism	22	5.21	11	0.00628	0.039	3194.28	3764.87	-0.237	Lower in FE		Amino sugar and nucleotide sugar metabolism	133	33.2	58	1.32e-06	0.000109	16726.2	19222.3	-0.201	Higher in PRE
Fatty acid biosynthesis	28	6.63	13	0.00672	0.04	4037.54	4544.92	-0.171	Lower in FE		Pyruvate metabolism	113	28.2	51	1.7e-06	0.000109	10010.6	10854.2	-0.117	Higher in PRE
Streptomycin biosynthesis	17	4.02	9	0.00835	0.0479	2834.35	2960.23	-0.063	Lower in FE		Valine, leucine and isoleucine degradation	55	13.8	30	2.2e-06	0.000109	3945.8	4253.78	-0.108	Higher in PRE
Pantothenate and CoA biosynthesis	38	8.99	16	0.00876	0.0483	4159.72	4173.69	-0.005	Lower in FE		Citrate cycle (TCA cycle)	54	13.5	29	4.95e-06	0.000147	5729.7	4548.95	0.333	Higher in REC
Drug metabolism - cytochrome P450	7	1.66	5	0.00998	0.0531	659.12	686.46	-0.059	Lower in FE		Alanine, aspartate and glutamate metabolism	54	13.5	29	4.95e-06	0.000147	7464.9	6822.72	0.13	Higher in REC
Glycosphingolipid biosynthesis - globo and isoglobo series	3	0.71	3	0.0132	0.0679	2323.99	2705.1	-0.219	Lower in FE		Valine, leucine and isoleucine biosynthesis	17	4.25	13	1.17e-05	0.000284	2877.6	2400.2	0.262	Higher in REC
Peptidoglycan biosynthesis	49	11.6	18	0.0266	0.132	7457.16	6434.16	0.213	Higher in FE		Pyrimidine metabolism	87	21.8	40	1.33e-05	0.000284	12965.5	13743.1	-0.084	Higher in PRE
Cysteine and methionine metabolism	97	23	31	0.0366	0.174	8130.65	8425.21	-0.051	Lower in FE		Glycolysis / Gluconeogenesis	86	21.5	39	2.55e-05	0.000474	12179.1	14231	-0.225	Higher in PRE
Sulfur metabolism	79	18.7	26	0.0374	0.174	3777.5	4481.89	-0.247	Lower in FE		Propanoate metabolism	82	20.5	36	0.00012	0.00179	6611.67	7347.6	-0.152	Higher in PRE
Pentose phosphate pathway	69	16.3	23	0.0422	0.191	5890.09	5666.94	0.056	Higher in FE		Glyoxylate and dicarboxylate metabolism	85	21.2	37	0.00012	0.00179	8055.46	7252.5	0.151	Higher in REC
Phenylalanine, tyrosine and tryptophan biosynthesis	59	14	20	0.0473	0.203	5455.28	5992.21	-0.135	Lower in FE		Lipoic acid metabolism	25	6.25	15	0.000202	0.00274	557.92	412.7	0.434	Higher in REC
Arginine biosynthesis	45	10.6	16	0.0477	0.203	3739.78	4060.21	-0.119	Lower in FE		Butanoate metabolism	97	24.2	40	0.000267	0.00332	4723.78	5678.26	-0.265	Higher in PRE
											Starch and sucrose metabolism	73	18.2	32	0.000296	0.00339	12477.4	13141.6	-0.075	Higher in PRE
CE vs MU											Vitamin B6 metabolism	12	3	9	0.000381	0.00406	1514.6	1273.37	0.25	Higher in REC
Pathway	Total	Expected	Hits	Pval	FDR	CE_mean	MU_mean	log2FC_CE_vs_MU	Direction		Fatty acid degradation	25	6.25	14	0.000874	0.00839	2626.4	3508.54	-0.418	Higher in PRE
Terpenoid backbone biosynthesis	23	4.17	16	7.91e-08	7.25e-06	4191.72	3954.49	0.084	Higher in CE		Drug metabolism - other enzymes	20	5	12	0.000901	0.00839	2426.47	2494.71	-0.04	Higher in PRE
Pyruvate metabolism	113	20.5	44	9.73e-08	7.25e-06	10471.2	10534.3	-0.009	Lower in CE		Fatty acid biosynthesis	28	7	15	0.00106	0.00932	4050.51	4377.79	-0.112	Higher in PRE
Glycolysis / Gluconeogenesis	86	15.6	34	1.96e-06	9.73e-05	13472.1	12047.4	0.161	Higher in CE		Porphyrin metabolism	87	21.8	34	0.00231	0.0191	4274.23	5631.39	-0.398	Higher in PRE
Selenocompound metabolism	18	3.26	12	7.3e-06	0.00019	2933.99	2996.52	-0.03	Lower in CE		Glycine, serine and threonine metabolism	97	24.2	37	0.00249	0.0196	7586.74	6841.04	0.149	Higher in REC
Histidine metabolism	35	6.35	18	7.37e-06	0.00019	2513.18	3140.64	-0.321	Lower in CE		Streptomycin biosynthesis	17	4.25	10	0.00302	0.0225	3098.83	2421.94	0.355	Higher in REC
Galactose metabolism	58	10.5	25	7.63e-06	0.00019	10967.3	9973.69	0.137	Higher in CE		Arginine and proline metabolism	77	19.2	30	0.00432	0.0307	3521.18	3750.23	-0.091	Higher in PRE
Lipoic acid metabolism	25	4.53	14	2.24e-05	0.000419	492.58	547.22	-0.151	Lower in CE		Cysteine and methionine metabolism	97	24.2	36	0.00483	0.0327	8837.72	7637.48	0.211	Higher in REC
Alanine, aspartate and glutamate metabolism	54	9.79	23	2.25e-05	0.000419	7147.2	7050.44	0.02	Higher in CE		Selenocompound metabolism	18	4.5	10	0.0053	0.0343	3156.31	2811.62	0.167	Higher in REC
Purine metabolism	149	27	47	3.54e-05	0.000586	16295.8	15052.5	0.114	Higher in CE		Histidine metabolism	35	8.75	16	0.00593	0.0368	2898.18	2516.07	0.204	Higher in REC
Propanoate metabolism	82	14.9	30	4.72e-05	0.000703	6841.88	7186.32	-0.071	Lower in CE		Galactose metabolism	58	14.5	23	0.00926	0.0547	10700.8	9655.53	0.148	Higher in REC
Valine, leucine and isoleucine degradation	55	9.98	22	0.000107	0.00145	3917.08	4701.47	-0.263	Lower in CE		Fructose and mannose metabolism	94	23.5	34	0.00955	0.0547	7421.81	7440.31	-0.004	Higher in PRE
Fatty acid degradation	25	4.53	13	0.000124	0.00154	2763.3	3261.94	-0.239	Lower in CE		Lysine degradation	46	11.5	19	0.0106	0.0566	1085.51	1752.68	-0.691	Higher in PRE
Valine, leucine and isoleucine biosynthesis	17	3.08	10	0.000204	0.00234	2487.07	2828.63	-0.186	Lower in CE		Oxidative phosphorylation	112	28	39	0.0116	0.0597	7903.34	7405.6	0.094	Higher in REC
Starch and sucrose metabolism	73	13.2	25	0.00065	0.00692	13434.7	11456.5	0.23	Higher in CE		Thiamine metabolism	29	7.25	13	0.0154	0.0739	3802.16	3678.22	0.048	Higher in REC
Citrate cycle (TCA cycle)	54	9.79	20	0.000726	0.00721	5302.29	5697.95	-0.104	Lower in CE		Arginine biosynthesis	45	11.2	18	0.0184	0.0855	4232.27	3696.28	0.195	Higher in REC
Pyrimidine metabolism	87	15.8	28	0.000973	0.00907	13432.9	11997.6	0.163	Higher in CE		Peptidoglycan biosynthesis	49	12.2	19	0.0222	0.1	7001.81	7210.87	-0.042	Higher in PRE
Drug metabolism - other enzymes	20	3.63	10	0.00115	0.0101	2501.43	2293	0.125	Higher in CE		Biotin metabolism	22	5.5	10	0.0291	0.127	3311.91	3500.79	-0.08	Higher in PRE
Amino sugar and nucleotide sugar metabolism	133	24.1	38	0.00172	0.0142	18799.5	16875.7	0.156	Higher in CE		beta-Alanine metabolism	32	8	13	0.037	0.158	1397.32	2046.69	-0.55	Higher in PRE
Drug metabolism - cytochrome P450	7	1.27	5	0.00294	0.0219	635.18	686.46	-0.112	Lower in CE		Purine metabolism	149	37.2	47	0.0389	0.161	16177.8	16489.4	-0.028	Higher in PRE
Arginine biosynthesis	45	8.16	16	0.00393	0.0279	3781.12	4060.21	-0.103	Lower in CE		Phenylalanine, tyrosine and tryptophan biosynthesis	59	14.8	21	0.0441	0.178	6244.49	5576.79	0.163	Higher in REC
Glycine, serine and threonine metabolism	97	17.6	28	0.00579	0.0375	7103.87	7536.65	-0.085	Lower in CE		Other glycan degradation	9	2.25	5	0.0487	0.186	6654.48	4867.8	0.451	Higher in REC
Cysteine and methionine metabolism	97	17.6	28	0.00579	0.0375	8126.97	8425.21	-0.052	Lower in CE		Caprolactam degradation	9	2.25	5	0.0487	0.186	246.38	497.93	-1.012	Higher in PRE
Glyoxylate and dicarboxylate metabolism	85	15.4	25	0.00686	0.0426	7562.29	8358.82	-0.144	Lower in CE
Pentose phosphate pathway	69	12.5	21	0.00839	0.05	5798.06	5666.94	0.033	Higher in CE		TP3 vs TP2
Butanoate metabolism	97	17.6	27	0.0112	0.0641	4950.11	5485.64	-0.148	Lower in CE		Pathway	Total	Expected	Hits	Pval	FDR	REC_mean	COL_mean	log2FC_REC_vs_COL	Direction
Lysine degradation	46	8.34	15	0.0126	0.0695	1222.18	1603.57	-0.392	Lower in CE		Phenylalanine, tyrosine and tryptophan biosynthesis	59	9.93	26	6.81e-07	0.000101	6244.49	5230.92	0.255	Higher in REC
One carbon pool by folate	35	6.35	12	0.0163	0.0866	3508.55	3487.52	0.009	Higher in CE		Alanine, aspartate and glutamate metabolism	54	9.09	23	6.19e-06	0.000461	7464.9	7123.44	0.068	Higher in REC
Streptomycin biosynthesis	17	3.08	7	0.0226	0.113	2918.93	2960.23	-0.02	Lower in CE		Arginine biosynthesis	45	7.57	20	1.17e-05	0.000486	4232.27	3680.04	0.202	Higher in REC
Peptidoglycan biosynthesis	49	8.89	15	0.0228	0.113	7148.9	6434.16	0.152	Higher in CE		Valine, leucine and isoleucine biosynthesis	17	2.86	11	1.31e-05	0.000486	2877.6	2451.46	0.231	Higher in REC
Phenylalanine metabolism	59	10.7	17	0.0288	0.13	1874.37	2414.47	-0.365	Lower in CE		Cysteine and methionine metabolism	97	16.3	30	0.000368	0.00956	8837.72	8281.04	0.094	Higher in REC
Phenylalanine, tyrosine and tryptophan biosynthesis	59	10.7	17	0.0288	0.13	5577.2	5992.21	-0.104	Lower in CE		Amino sugar and nucleotide sugar metabolism	133	22.4	38	0.000388	0.00956	16726.2	18882.7	-0.175	Higher in COL
Pantothenate and CoA biosynthesis	38	6.89	12	0.0314	0.138	4220.56	4173.69	0.016	Higher in CE		Glyoxylate and dicarboxylate metabolism	85	14.3	27	0.000449	0.00956	8055.46	7856.4	0.036	Higher in REC
Glucosinolate biosynthesis	2	0.363	2	0.0328	0.14	234.72	292.08	-0.314	Lower in CE		Peptidoglycan biosynthesis	49	8.25	17	0.00175	0.0327	7001.81	6800.27	0.042	Higher in REC
											Drug metabolism - other enzymes	20	3.37	9	0.00295	0.0489	2426.47	2453.73	-0.016	Higher in COL
											Lysine biosynthesis	41	6.9	14	0.00517	0.0753	5054.75	4828.83	0.066	Higher in REC
											Citrate cycle (TCA cycle)	54	9.09	17	0.00558	0.0753	5729.7	5844.82	-0.029	Higher in COL
											Glycolysis / Gluconeogenesis	86	14.5	24	0.00627	0.0753	12179.1	13093	-0.104	Higher in COL
											Pantothenate and CoA biosynthesis	38	6.4	13	0.00684	0.0753	4268.78	3884.58	0.136	Higher in REC
											Starch and sucrose metabolism	73	12.3	21	0.00708	0.0753	12477.4	13844.3	-0.15	Higher in COL
											Terpenoid backbone biosynthesis	23	3.87	9	0.00894	0.0844	4256.77	4040.72	0.075	Higher in REC
											Histidine metabolism	35	5.89	12	0.00907	0.0844	2898.18	2652.77	0.128	Higher in REC
											Galactose metabolism	58	9.76	17	0.0121	0.1	10700.8	11583	-0.114	Higher in COL
											Purine metabolism	149	25.1	36	0.0121	0.1	16177.8	15465.7	0.065	Higher in REC
											Pyrimidine metabolism	87	14.6	23	0.0146	0.114	12965.5	12580.5	0.043	Higher in REC
											Glycine, serine and threonine metabolism	97	16.3	25	0.0154	0.115	7586.74	7245.63	0.066	Higher in REC
											Lipoic acid metabolism	25	4.21	9	0.0163	0.116	557.92	523.67	0.091	Higher in REC
											Selenocompound metabolism	18	3.03	7	0.0214	0.145	3156.31	2938.37	0.103	Higher in REC
											Glucosinolate biosynthesis	2	0.337	2	0.0283	0.183	278	266.66	0.06	Higher in REC
											Pentose and glucuronate interconversions	72	12.1	18	0.0482	0.292	2682.28	3224.57	-0.266	Higher in COL
											Porphyrin metabolism	87	14.6	21	0.049	0.292	4274.23	3867	0.144	Higher in REC

## Sheet: Within time points
Sheet B - Pathway enrichment analysis of significant KEGG terms following MaAsLin2 multifactor analysis for site,diet, and supplement within each time point
Comparing Sites in Pre-DSS							Comparing Sites in Colitis							Comparing Sites in Recovery
FE vs CE							FE vs CE							FE vs CE
Pathway	Total	Expected	Hits	Pval	FDR		Pathway	Total	Expected	Hits	Pval	FDR		Pathway	Total	Expected	Hits	Pval	FDR
Selenocompound metabolism	18	1.17	5	0.00478	0.713		Vitamin B6 metabolism	12	0.00745	1	0.00744	1		Lipoic acid metabolism	25	0.474	5	8.21e-05	0.0122
Xylene degradation	33	2.15	6	0.018	0.865		Cysteine and methionine metabolism	97	0.0602	1	0.0594	1		Glycolysis / Gluconeogenesis	86	1.63	7	0.00103	0.0765
Butanoate metabolism	97	6.33	12	0.0222	0.865									Ubiquinone and other terpenoid-quinone biosynthesis	46	0.871	5	0.00156	0.0775
Oxidative phosphorylation	112	7.3	13	0.0285	0.865		FE vs MU							Citrate cycle (TCA cycle)	54	1.02	5	0.00321	0.119
Dioxin degradation	28	1.83	5	0.0323	0.865		Pathway	Total	Expected	Hits	Pval	FDR		Pyruvate metabolism	113	2.14	7	0.00495	0.147
Fructose and mannose metabolism	94	6.13	11	0.0401	0.865		Glycolysis / Gluconeogenesis	86	9.7	27	2.99e-07	4.45e-05		Phosphonate and phosphinate metabolism	21	0.398	3	0.00675	0.168
Glyoxylate and dicarboxylate metabolism	85	5.54	10	0.0476	0.865		Terpenoid backbone biosynthesis	23	2.59	12	1.5e-06	0.000105		Sulfur metabolism	79	1.5	5	0.0159	0.339
Benzoate degradation	86	5.61	10	0.0509	0.865		Galactose metabolism	58	6.54	20	2.11e-06	0.000105		Valine, leucine and isoleucine biosynthesis	17	0.322	2	0.04	0.745
Glycerolipid metabolism	43	2.8	6	0.0578	0.865		Pyruvate metabolism	113	12.7	29	1.07e-05	0.0004		Lipopolysaccharide biosynthesis	44	0.834	3	0.0495	0.819
Photosynthesis	55	3.59	7	0.0639	0.865		Starch and sucrose metabolism	73	8.23	20	9.8e-05	0.00292		Biosynthesis of siderophore group nonribosomal peptides	4	0.0758	1	0.0737	1
							Phenylalanine, tyrosine and tryptophan biosynthesis	59	6.65	17	0.000167	0.00375
FE vs MU							Alanine, aspartate and glutamate metabolism	54	6.09	16	0.000182	0.00375		FE vs MU
Pathway	Total	Expected	Hits	Pval	FDR		Carbon fixation in photosynthetic organisms	25	2.82	10	0.000201	0.00375		Pathway	Total	Expected	Hits	Pval	FDR
Fatty acid degradation	25	4.4	16	3e-07	4.46e-05		Valine, leucine and isoleucine biosynthesis	17	1.92	8	0.000234	0.00388		Glycolysis / Gluconeogenesis	86	19.3	43	1.26e-08	1.87e-06
Pyruvate metabolism	113	19.9	41	1.08e-06	6.57e-05		Citrate cycle (TCA cycle)	54	6.09	15	0.000624	0.0093		Galactose metabolism	58	13	31	2.1e-07	1.56e-05
Valine, leucine and isoleucine degradation	55	9.68	25	1.32e-06	6.57e-05		Histidine metabolism	35	3.95	11	0.00109	0.0148		Lipoic acid metabolism	25	5.61	16	9.27e-06	0.000446
Glyoxylate and dicarboxylate metabolism	85	15	33	2.26e-06	8.41e-05		Cysteine and methionine metabolism	97	10.9	21	0.00206	0.0256		Terpenoid backbone biosynthesis	23	5.16	15	1.28e-05	0.000446
Histidine metabolism	35	6.16	18	4.75e-06	0.000142		Amino sugar and nucleotide sugar metabolism	133	15	26	0.00299	0.0336		Amino sugar and nucleotide sugar metabolism	133	29.9	51	1.74e-05	0.000446
Glycolysis / Gluconeogenesis	86	15.1	32	9.32e-06	0.000231		Arginine biosynthesis	45	5.07	12	0.00316	0.0336		Pyruvate metabolism	113	25.4	45	1.8e-05	0.000446
Alanine, aspartate and glutamate metabolism	54	9.51	22	4.82e-05	0.00103		Purine metabolism	149	16.8	28	0.00381	0.0378		Glyoxylate and dicarboxylate metabolism	85	19.1	35	6.93e-05	0.00133
Butanoate metabolism	97	17.1	32	0.000146	0.00272		Glucosinolate biosynthesis	2	0.225	2	0.0127	0.116		Selenocompound metabolism	18	4.04	12	7.23e-05	0.00133
Selenocompound metabolism	18	3.17	10	0.0003	0.00496		Lysine biosynthesis	41	4.62	10	0.0132	0.116		Alanine, aspartate and glutamate metabolism	54	12.1	25	8.04e-05	0.00133
Peptidoglycan biosynthesis	49	8.63	18	0.00104	0.0155		Nitrotoluene degradation	14	1.58	5	0.015	0.124		Starch and sucrose metabolism	73	16.4	31	9.03e-05	0.00134
Propanoate metabolism	82	14.4	26	0.00119	0.0162		Fatty acid degradation	25	2.82	7	0.0173	0.136		Carbon fixation in photosynthetic organisms	25	5.61	14	0.000267	0.00361
Glycine, serine and threonine metabolism	97	17.1	29	0.00179	0.0222		Carbon fixation pathways in prokaryotes	99	11.2	18	0.0256	0.191		Drug metabolism - other enzymes	20	4.49	12	0.000312	0.00387
Pinene, camphor and geraniol degradation	7	1.23	5	0.00256	0.0261		Biotin metabolism	22	2.48	6	0.0306	0.217		Phenylalanine, tyrosine and tryptophan biosynthesis	59	13.2	25	0.000449	0.00515
Drug metabolism - cytochrome P450	7	1.23	5	0.00256	0.0261		Propanoate metabolism	82	9.24	15	0.0378	0.256		Thiamine metabolism	29	6.51	15	0.00051	0.00543
Purine metabolism	149	26.2	40	0.00263	0.0261		Valine, leucine and isoleucine degradation	55	6.2	11	0.0397	0.257		Lipopolysaccharide biosynthesis	44	9.88	20	0.000561	0.00557
Terpenoid backbone biosynthesis	23	4.05	10	0.00337	0.0313		Glutathione metabolism	30	3.38	7	0.0449	0.279		Citrate cycle (TCA cycle)	54	12.1	23	0.000692	0.00645
Phenylalanine metabolism	59	10.4	19	0.0044	0.0385									Valine, leucine and isoleucine biosynthesis	17	3.82	10	0.00126	0.0107
Valine, leucine and isoleucine biosynthesis	17	2.99	8	0.00482	0.0399		CE vs MU							Vitamin B6 metabolism	12	2.69	8	0.00129	0.0107
Pyrimidine metabolism	87	15.3	25	0.00643	0.0504		Pathway	Total	Expected	Hits	Pval	FDR		Histidine metabolism	35	7.86	16	0.00185	0.0145
Citrate cycle (TCA cycle)	54	9.51	17	0.00886	0.066		Galactose metabolism	58	2.65	12	7.59e-06	0.00113		Valine, leucine and isoleucine degradation	55	12.3	22	0.00241	0.018
Benzoate degradation	86	15.1	24	0.011	0.0762		Glycolysis / Gluconeogenesis	86	3.93	12	0.000429	0.0215		Fructose and mannose metabolism	94	21.1	33	0.0031	0.022
Caprolactam degradation	9	1.58	5	0.0113	0.0762		Terpenoid backbone biosynthesis	23	1.05	6	0.000433	0.0215		Biotin metabolism	22	4.94	11	0.00408	0.0269
Tyrosine metabolism	57	10	17	0.0156	0.101		Amino sugar and nucleotide sugar metabolism	133	6.07	15	0.000872	0.0291		Fatty acid biosynthesis	28	6.29	13	0.00416	0.0269
beta-Alanine metabolism	32	5.63	11	0.0167	0.104		Fructose and mannose metabolism	94	4.29	12	0.000977	0.0291		Pantothenate and CoA biosynthesis	38	8.53	16	0.00511	0.0317
Lysine biosynthesis	41	7.22	13	0.0197	0.117		Starch and sucrose metabolism	73	3.33	10	0.00151	0.0375		Drug metabolism - cytochrome P450	7	1.57	5	0.00787	0.0469
Carbon fixation in photosynthetic organisms	25	4.4	9	0.0216	0.119		Citrate cycle (TCA cycle)	54	2.47	8	0.00272	0.0543		Purine metabolism	149	33.5	46	0.00931	0.0533
Lipoic acid metabolism	25	4.4	9	0.0216	0.119		Nitrotoluene degradation	14	0.639	4	0.00292	0.0543		Glycine, serine and threonine metabolism	97	21.8	32	0.0102	0.0562
Tryptophan metabolism	39	6.87	12	0.031	0.165		Pyruvate metabolism	113	5.16	12	0.00478	0.0791		Pyrimidine metabolism	87	19.5	29	0.0121	0.0634
Galactose metabolism	58	10.2	16	0.0382	0.196		Alanine, aspartate and glutamate metabolism	54	2.47	7	0.0104	0.156		Pentose phosphate pathway	69	15.5	24	0.0123	0.0634
Cysteine and methionine metabolism	97	17.1	24	0.0453	0.215		Peptidoglycan biosynthesis	49	2.24	6	0.0226	0.306		One carbon pool by folate	35	7.86	14	0.0144	0.0716
Oxidative phosphorylation	112	19.7	27	0.0474	0.215		Teichoic acid biosynthesis	7	0.32	2	0.0374	0.453		Oxidative phosphorylation	112	25.1	34	0.03	0.144
Drug metabolism - other enzymes	20	3.52	7	0.0478	0.215		Pyrimidine metabolism	87	3.97	8	0.0431	0.453		Propanoate metabolism	82	18.4	26	0.0321	0.15
Pentose phosphate pathway	69	12.2	18	0.0486	0.215		Secondary bile acid biosynthesis	1	0.0457	1	0.0457	0.453		Fatty acid degradation	25	5.61	10	0.0365	0.165
Lysine degradation	46	8.1	13	0.049	0.215		Biosynthesis of ansamycins	1	0.0457	1	0.0457	0.453		Biosynthesis of various plant secondary metabolites	7	1.57	4	0.0492	0.208
CE vs MU														CE vs MU
Pathway	Total	Expected	Hits	Pval	FDR									Pathway	Total	Expected	Hits	Pval	FDR
Pyruvate metabolism	113	19.9	42	3.91e-07	4.98e-05									Glycolysis / Gluconeogenesis	86	16.6	38	7.78e-08	1.16e-05
Citrate cycle (TCA cycle)	54	9.53	25	8.92e-07	4.98e-05									Pyruvate metabolism	113	21.8	43	1.75e-06	9.01e-05
Glycolysis / Gluconeogenesis	86	15.2	34	1e-06	4.98e-05									Galactose metabolism	58	11.2	27	1.81e-06	9.01e-05
Fatty acid degradation	25	4.41	15	2.4e-06	8.95e-05									Terpenoid backbone biosynthesis	23	4.44	14	1.25e-05	0.000465
Alanine, aspartate and glutamate metabolism	54	9.53	24	3.66e-06	0.000109									Starch and sucrose metabolism	73	14.1	29	3.48e-05	0.000902
Histidine metabolism	35	6.17	18	4.88e-06	0.000121									Amino sugar and nucleotide sugar metabolism	133	25.6	45	3.63e-05	0.000902
Propanoate metabolism	82	14.5	31	9.16e-06	0.000195									Selenocompound metabolism	18	3.47	11	0.000107	0.00228
Oxidative phosphorylation	112	19.8	38	1.77e-05	0.000329									Histidine metabolism	35	6.75	16	0.000315	0.00587
Valine, leucine and isoleucine degradation	55	9.7	23	2.01e-05	0.000333									Drug metabolism - other enzymes	20	3.86	11	0.000387	0.0064
Lipoic acid metabolism	25	4.41	13	9.17e-05	0.00137									Citrate cycle (TCA cycle)	54	10.4	21	0.000591	0.00881
Butanoate metabolism	97	17.1	32	0.000151	0.00199									Carbon fixation in photosynthetic organisms	25	4.82	12	0.00105	0.0128
Valine, leucine and isoleucine biosynthesis	17	3	10	0.00016	0.00199									Lipoic acid metabolism	25	4.82	12	0.00105	0.0128
Purine metabolism	149	26.3	43	0.000372	0.00426									Biotin metabolism	22	4.24	11	0.00111	0.0128
Glyoxylate and dicarboxylate metabolism	85	15	28	0.000401	0.00427									Thiamine metabolism	29	5.59	13	0.00145	0.0154
Pinene, camphor and geraniol degradation	7	1.23	5	0.00258	0.024									Alanine, aspartate and glutamate metabolism	54	10.4	20	0.00162	0.0161
Drug metabolism - cytochrome P450	7	1.23	5	0.00258	0.024									Lipopolysaccharide biosynthesis	44	8.49	17	0.00212	0.0197
Tyrosine metabolism	57	10.1	19	0.0029	0.0254									Purine metabolism	149	28.7	43	0.00251	0.022
Glycine, serine and threonine metabolism	97	17.1	28	0.00386	0.032									Oxidative phosphorylation	112	21.6	34	0.00284	0.0235
Thiamine metabolism	29	5.12	11	0.00752	0.059									Vitamin B6 metabolism	12	2.31	7	0.00308	0.0242
Lysine degradation	46	8.11	15	0.00976	0.0727									Fatty acid degradation	25	4.82	11	0.00401	0.0298
Phenylalanine metabolism	59	10.4	18	0.0104	0.0738									Valine, leucine and isoleucine degradation	55	10.6	19	0.00521	0.0364
Peptidoglycan biosynthesis	49	8.64	15	0.018	0.122									Pyrimidine metabolism	87	16.8	27	0.00538	0.0364
Lysine biosynthesis	41	7.23	13	0.0199	0.129									Valine, leucine and isoleucine biosynthesis	17	3.28	8	0.00857	0.0555
Selenocompound metabolism	18	3.18	7	0.0272	0.169									Fatty acid biosynthesis	28	5.4	11	0.011	0.0685
Tryptophan metabolism	39	6.88	12	0.0314	0.187									Phenylalanine, tyrosine and tryptophan biosynthesis	59	11.4	19	0.012	0.0716
Carbon fixation pathways in prokaryotes	99	17.5	25	0.0338	0.194									Glyoxylate and dicarboxylate metabolism	85	16.4	25	0.015	0.0859
Galactose metabolism	58	10.2	16	0.0387	0.206									Fructose and mannose metabolism	94	18.1	27	0.0162	0.0891
Arginine and proline metabolism	77	13.6	20	0.0413	0.206									Pentose phosphate pathway	69	13.3	21	0.0167	0.0891
Arginine biosynthesis	45	7.94	13	0.0421	0.206									One carbon pool by folate	35	6.75	12	0.0258	0.133
Nitrogen metabolism	54	9.53	15	0.0421	0.206									Drug metabolism - cytochrome P450	7	1.35	4	0.0293	0.141
beta-Alanine metabolism	32	5.64	10	0.0429	0.206									Biosynthesis of various plant secondary metabolites	7	1.35	4	0.0293	0.141
C5-Branched dibasic acid metabolism	24	4.23	8	0.0471	0.218									beta-Alanine metabolism	32	6.17	11	0.0316	0.147
Drug metabolism - other enzymes	20	3.53	7	0.0483	0.218									Degradation of flavonoids	2	0.386	2	0.0371	0.166
														Peptidoglycan biosynthesis	49	9.45	15	0.0379	0.166
														Lysine biosynthesis	41	7.91	13	0.0393	0.167
														Glycine, serine and threonine metabolism	97	18.7	26	0.0418	0.173
														Pantothenate and CoA biosynthesis	38	7.33	12	0.0481	0.194

## Sheet: CE PRE
Sheet 3 - Pathway enrichment analysis of significant KEGG terms following MaAsLin2 multifactor analysis for diet and supplement within cecal (CE) site and pre-DSS (PRE) time point
TWD vs AIN								CP vs CON
Pathway	Total	Expected	Hits	Pval	FDR
Galactose metabolism	58	11.1	30	1.76e-08	2.62e-06			could not perform the mapping (only 1 significant KO term)
Pyruvate metabolism	113	21.5	41	9.16e-06	0.000682
Propanoate metabolism	82	15.6	32	1.65e-05	0.000819
Lipoic acid metabolism	25	4.77	14	4.05e-05	0.00109
Valine, leucine and isoleucine biosynthesis	17	3.24	11	4.5e-05	0.00109
Glycolysis / Gluconeogenesis	86	16.4	32	5.08e-05	0.00109
Citrate cycle (TCA cycle)	54	10.3	23	5.22e-05	0.00109
Pantothenate and CoA biosynthesis	38	7.25	18	6.38e-05	0.00109
Pyrimidine metabolism	87	16.6	32	6.61e-05	0.00109
Glyoxylate and dicarboxylate metabolism	85	16.2	31	0.000103	0.00154
Amino sugar and nucleotide sugar metabolism	133	25.4	43	0.000137	0.00185
Selenocompound metabolism	18	3.43	10	0.000589	0.00732
Carbon fixation in photosynthetic organisms	25	4.77	12	0.000945	0.00968
Peptidoglycan biosynthesis	49	9.34	19	0.000967	0.00968
Porphyrin metabolism	87	16.6	29	0.000974	0.00968
Oxidative phosphorylation	112	21.4	35	0.00115	0.0107
Alanine, aspartate and glutamate metabolism	54	10.3	20	0.0014	0.0123
Terpenoid backbone biosynthesis	23	4.39	11	0.0016	0.0133
Drug metabolism - other enzymes	20	3.81	10	0.00172	0.0135
Vitamin B6 metabolism	12	2.29	7	0.00288	0.0214
Thiamine metabolism	29	5.53	12	0.00447	0.031
Valine, leucine and isoleucine degradation	55	10.5	19	0.00457	0.031
Lipopolysaccharide biosynthesis	44	8.39	16	0.00511	0.0331
Starch and sucrose metabolism	73	13.9	23	0.00701	0.0435
Fatty acid biosynthesis	28	5.34	11	0.0101	0.0603
Glycine, serine and threonine metabolism	97	18.5	27	0.0212	0.121
Carbon fixation pathways in prokaryotes	99	18.9	27	0.0274	0.151
Pentose phosphate pathway	69	13.2	20	0.029	0.154
Fatty acid degradation	25	4.77	9	0.035	0.177
Glucosinolate biosynthesis	2	0.381	2	0.0363	0.177
Cysteine and methionine metabolism	97	18.5	26	0.0369	0.177
Phenylalanine, tyrosine and tryptophan biosynthesis	59	11.3	17	0.0444	0.207

## Sheet: CE COL
Sheet 4 - Pathway enrichment analysis of significant KEGG terms following MaAsLin2 multifactor analysis for diet and supplement within cecal (CE) site and colitis (COL) time point
TWD vs AIN		CP vs CON
no significant KEGG terms		no significant KEGG terms

## Sheet: CE REC
Sheet 5 - Pathway enrichment analysis of significant KEGG terms following MaAsLin2 multifactor analysis for diet and supplement within cecal (CE) site and recovery (REC) time point
TWD v AIN							CP vs CON
Pathway	Total	Expected	Hits	Pval	FDR
Pyruvate metabolism	113	0.702	6	4.24e-05	0.00632		no significant KEGG terms
Glyoxylate and dicarboxylate metabolism	85	0.528	4	0.00159	0.118
Fatty acid biosynthesis	28	0.174	2	0.0126	0.621
Neomycin, kanamycin and gentamicin biosynthesis	3	0.0186	1	0.0185	0.621
Cysteine and methionine metabolism	97	0.602	3	0.0208	0.621
Phenylalanine, tyrosine and tryptophan biosynthesis	59	0.366	2	0.0508	1
Nicotinate and nicotinamide metabolism	66	0.41	2	0.062	1
Pentose phosphate pathway	69	0.429	2	0.0671	1
Vitamin B6 metabolism	12	0.0745	1	0.0722	1
Starch and sucrose metabolism	73	0.453	2	0.0741	1

## Sheet: FE PRE
Sheet 6 - Pathway enrichment analysis of significant KEGG terms following MaAsLin2 multifactor analysis for diet and supplement within fecal (FE) site and pre-DSS (PRE) time point
TWD vs AIN							CP vs CON
Pathway	Total	Expected	Hits	Pval	FDR		Pathway	Total	Expected	Hits	Pval	FDR
Galactose metabolism	58	12.3	30	2.42e-07	3.6e-05		Peptidoglycan biosynthesis	49	0.791	5	0.00101	0.15
Amino sugar and nucleotide sugar metabolism	133	28.3	53	5.15e-07	3.84e-05		Fructose and mannose metabolism	94	1.52	5	0.0168	1
Citrate cycle (TCA cycle)	54	11.5	27	2.33e-06	0.000116		Glycerolipid metabolism	43	0.694	3	0.0311	1
Valine, leucine and isoleucine biosynthesis	17	3.62	12	1.68e-05	0.000627		Degradation of flavonoids	2	0.0323	1	0.032	1
Lipoic acid metabolism	25	5.32	15	2.72e-05	0.000691		Arginine biosynthesis	45	0.727	3	0.035	1
Glycolysis / Gluconeogenesis	86	18.3	35	2.78e-05	0.000691		Alanine, aspartate and glutamate metabolism	54	0.872	3	0.0553	1
Pyruvate metabolism	113	24	41	0.000138	0.00293		Valine, leucine and isoleucine degradation	55	0.888	3	0.0579	1
Pantothenate and CoA biosynthesis	38	8.08	18	0.000282	0.00526		Carbon fixation in photosynthetic organisms	25	0.404	2	0.0606	1
Glyoxylate and dicarboxylate metabolism	85	18.1	32	0.000348	0.00575		Lipoic acid metabolism	25	0.404	2	0.0606	1
Propanoate metabolism	82	17.4	31	0.000394	0.00587		Glycine, serine and threonine metabolism	97	1.57	4	0.0697	1
Peptidoglycan biosynthesis	49	10.4	21	0.000499	0.00676
Vitamin B6 metabolism	12	2.55	8	0.00088	0.0109
Oxidative phosphorylation	112	23.8	38	0.0011	0.0126
Selenocompound metabolism	18	3.83	10	0.00146	0.0156
Glycine, serine and threonine metabolism	97	20.6	33	0.00219	0.0207
Alanine, aspartate and glutamate metabolism	54	11.5	21	0.00224	0.0207
Lipopolysaccharide biosynthesis	44	9.36	18	0.00236	0.0207
Pyrimidine metabolism	87	18.5	30	0.00271	0.0213
Porphyrin metabolism	87	18.5	30	0.00271	0.0213
Terpenoid backbone biosynthesis	23	4.89	11	0.00403	0.0301
Fatty acid biosynthesis	28	5.96	12	0.00805	0.0571
Carbon fixation in photosynthetic organisms	25	5.32	11	0.00876	0.0593
Thiamine metabolism	29	6.17	12	0.0111	0.0721
Starch and sucrose metabolism	73	15.5	24	0.0133	0.0828
Valine, leucine and isoleucine degradation	55	11.7	19	0.0152	0.0896
Streptomycin biosynthesis	17	3.62	8	0.0156	0.0896
Histidine metabolism	35	7.45	13	0.0226	0.125
Fatty acid degradation	25	5.32	10	0.0257	0.137
Cysteine and methionine metabolism	97	20.6	29	0.027	0.139
Carbon fixation pathways in prokaryotes	99	21.1	29	0.0351	0.174
Drug metabolism - other enzymes	20	4.25	8	0.0444	0.201
Degradation of flavonoids	2	0.425	2	0.0452	0.201
Glucosinolate biosynthesis	2	0.425	2	0.0452	0.201
Pentose phosphate pathway	69	14.7	21	0.0458	0.201

## Sheet: FE COL
Sheet 7 - Pathway enrichment analysis of significant KEGG terms following MaAsLin2 multifactor analysis for diet and supplement within fecal (FE) site and colitis (COL) time point
TWD vs AIN		CP vs CON
		Pathway	Total	Expected	Hits	Pval	FDR
no significant KEGG terms		Carotenoid biosynthesis	20	0.0124	1	0.0124	1
		Peptidoglycan biosynthesis	49	0.0304	1	0.0302	1

## Sheet: FE REC
Sheet 8 - Pathway enrichment analysis of significant KEGG terms following MaAsLin2 multifactor analysis for diet and supplement within fecal (FE) site and colitis (COL) time point
TWD vs AIN							CP vs CON
Pathway	Total	Expected	Hits	Pval	FDR
Selenocompound metabolism	18	0.693	6	3.67e-05	0.00547		Only 3 significant KEGG terms, insufficient to generate map
Pyruvate metabolism	113	4.35	14	8.12e-05	0.00605
Glycolysis / Gluconeogenesis	86	3.31	11	0.000371	0.0184
Citrate cycle (TCA cycle)	54	2.08	8	0.000904	0.0288
Monobactam biosynthesis	21	0.809	5	0.000968	0.0288
Galactose metabolism	58	2.23	8	0.00146	0.0364
Carbon fixation pathways in prokaryotes	99	3.81	10	0.00423	0.0612
Lysine biosynthesis	41	1.58	6	0.00429	0.0612
Neomycin, kanamycin and gentamicin biosynthesis	3	0.116	2	0.0043	0.0612
Pentose phosphate pathway	69	2.66	8	0.00448	0.0612
Amino sugar and nucleotide sugar metabolism	133	5.12	12	0.00452	0.0612
Starch and sucrose metabolism	73	2.81	8	0.00633	0.0783
Phenylalanine, tyrosine and tryptophan biosynthesis	59	2.27	7	0.00683	0.0783
Carbon fixation in photosynthetic organisms	25	0.963	4	0.0141	0.151
Streptomycin biosynthesis	17	0.655	3	0.0255	0.254
Cysteine and methionine metabolism	97	3.74	8	0.0316	0.294
Biosynthesis of ansamycins	1	0.0385	1	0.0385	0.338
Glyoxylate and dicarboxylate metabolism	85	3.27	7	0.0435	0.36
O-Antigen nucleotide sugar biosynthesis	86	3.31	7	0.0459	0.36

## Sheet: MU all time points
Sheet 9 - Pathway enrichment analysis of significant KEGG terms following MaAsLin2 multifactor analysis for diet and supplement within mucosal (MU) site and all time points
	Either no significant or insufficient number of KEGG terms for mucosal site for diet or supplement to generate any pathways
